# Supplementary material for: Genetic Crossovers Are Predicted Accurately by the Computed Human Recombination Map
Source: PLoS Genet. 2010 Jan 29;6(1):e1000831. doi: 10.1371/journal.pgen.1000831 (PMC2813264; doi:10.1371/journal.pgen.1000831)
Supplement: Table S1 — Positions of crossovers mapped in CEPH pedigrees. All coordinates are given relative to NCBI35 and NCBI36 versions of human genome assembly. (0.50 MB XLS) [file pgen.1000831.s018.xls]

## Sheet: Table1
Family	Crossover origin	chrom	NCBI35_start	NCBI35_end	NCBI36_start	NCBI36_end
1334	p	chr1	18760171	18812674	18887452	18939955
1334	p	chr1	64603806	65242135	64664373	65302702
1334	p	chr1	82977029	83124834	83037596	83185401
1334	p	chr1	149343583	149739764	150797134	151193315
1334	p	chr1	158705068	158871994	160240034	160406960
1334	p	chr1	206232912	206276113	207911140	207954341
1334	p	chr1	229735727	229775685	231495615	231535573
1334	p	chr1	240635821	240648428	242376403	242389010
1334	p	chr1	241035356	241468297	242775938	243208879
1334	m	chr1	15169747	15423238	15297028	15550519
1334	m	chr1	15860639	16540507	15987920	16667788
1334	m	chr1	47678078	47678312	47738645	47738879
1334	m	chr1	53458616	53934592	53519183	53995159
1334	m	chr1	54861275	54894321	54921842	54954888
1334	m	chr1	58195141	58290633	58255708	58351200
1334	m	chr1	69398340	69591823	69458907	69652390
1334	m	chr1	76357325	76497414	76417892	76557981
1334	m	chr1	94932201	94960933	94992768	95021500
1334	m	chr1	101546429	101580814	101606996	101641381
1334	m	chr1	116618881	116833907	116708362	116923388
1334	m	chr1	119850430	119862991	119939911	119952472
1334	m	chr1	154966599	154970141	156420150	156423692
1334	m	chr1	157830629	157867127	159284180	159320678
1334	m	chr1	166928000	166968724	168462966	168503690
1334	m	chr1	194669331	194670980	196204297	196205946
1334	m	chr1	209937184	209944557	211615412	211622785
1334	m	chr1	233737295	233782134	235477877	235522716
1334	m	chr1	234321324	234323128	236061906	236063710
1334	m	chr1	238826269	238863653	240566851	240604235
1334	m	chr1	241919713	242034870	243660295	243775452
1340	p	chr1	25919125	25950839	26107570	26139284
1340	p	chr1	53344445	53348198	53405012	53408765
1340	p	chr1	65581295	65597378	65641862	65657945
1340	p	chr1	68351406	68459472	68411973	68520039
1340	p	chr1	77481549	77609734	77542116	77670301
1340	p	chr1	99738556	99749971	99799123	99810538
1340	p	chr1	174229129	174298316	175764095	175833282
1340	p	chr1	174303791	174314837	175838757	175849803
1340	p	chr1	174711877	175198426	176246843	176733392
1340	p	chr1	179898832	179986629	181433798	181521595
1340	p	chr1	226328364	226519268	228088252	228279156
1340	p	chr1	234081229	234092111	235821811	235832693
1340	p	chr1	235647254	235682196	237387836	237422778
1340	m	chr1	2777669	2931545	2744372	2898248
1340	m	chr1	3019353	3364012	2986056	3330715
1340	m	chr1	14831319	15010710	14958600	15137991
1340	m	chr1	20328628	20379135	20455909	20506416
1340	m	chr1	22218716	22294703	22345997	22421984
1340	m	chr1	33898223	34091371	34001717	34194865
1340	m	chr1	39853015	40468520	39956509	40572014
1340	m	chr1	39853015	40468520	39956509	40572014
1340	m	chr1	52824431	52838176	52884998	52898743
1340	m	chr1	53658506	53750557	53719073	53811124
1340	m	chr1	67463214	67512039	67523781	67572606
1340	m	chr1	85684045	85722269	85744612	85782836
1340	m	chr1	94291074	94319628	94351641	94380195
1340	m	chr1	96760128	96788255	96820695	96848822
1340	m	chr1	106331753	107228250	106421234	107317731
1340	m	chr1	108227589	108246283	108317070	108335764
1340	m	chr1	149343583	149351027	150797134	150804578
1340	m	chr1	153426005	153661179	154879556	155114730
1340	m	chr1	173879816	173888472	175414782	175423438
1340	m	chr1	179790109	180532507	181325075	182067473
1340	m	chr1	181236669	182232434	182771635	183767400
1340	m	chr1	182845509	182888171	184380475	184423137
1340	m	chr1	224817475	224850038	226577363	226609926
1340	m	chr1	236963612	237024286	238704194	238764868
1341	p	chr1	4999367	5001088	4988854	4990575
1341	p	chr1	7506262	7546550	7494583	7534871
1341	p	chr1	24804734	24932001	24932015	25059282
1341	p	chr1	45643021	45747284	45746515	45850778
1341	p	chr1	68261503	68271671	68322070	68332238
1341	p	chr1	86852623	86912750	86913190	86973317
1341	p	chr1	89992363	90051690	90052930	90112257
1341	p	chr1	95767741	95872871	95828308	95933438
1341	p	chr1	155713348	155734747	157166899	157188298
1341	p	chr1	156562261	156630351	158015812	158083902
1341	p	chr1	164343857	164383930	165878823	165918896
1341	p	chr1	172393476	172455879	173928442	173990845
1341	p	chr1	230380426	230594138	232140314	232354026
1341	p	chr1	230904427	230911837	232664315	232671725
1341	p	chr1	233388239	233429661	235128821	235170243
1341	p	chr1	234758733	234908806	236499315	236649388
1341	p	chr1	238330876	238336615	240071458	240077197
1341	p	chr1	240718857	240785824	242459439	242526406
1341	m	chr1	3363392	3535498	3330095	3502201
1341	m	chr1	7402471	7426386	7390792	7414707
1341	m	chr1	17888980	17904801	18016261	18032082
1341	m	chr1	25154234	25160988	25281515	25288269
1341	m	chr1	39141678	39808646	39245172	39912140
1341	m	chr1	39822841	39847361	39926335	39950855
1341	m	chr1	61747020	61959410	61807587	62019977
1341	m	chr1	81041786	81165839	81102353	81226406
1341	m	chr1	94209154	94249663	94269721	94310230
1341	m	chr1	100883375	100928074	100943942	100988641
1341	m	chr1	111146753	111240252	111236234	111329733
1341	m	chr1	111738240	111746025	111827721	111835506
1341	m	chr1	148500056	148538432	149953607	149991983
1341	m	chr1	157548887	157558472	159002438	159012023
1341	m	chr1	159559231	159659580	161094197	161194546
1341	m	chr1	173083696	173564209	174618662	175099175
1341	m	chr1	190176276	190183266	191711242	191718232
1341	m	chr1	208992014	209034620	210670242	210712848
1341	m	chr1	210314202	210336359	211992430	212014587
1341	m	chr1	226943518	227019073	228703406	228778961
1341	m	chr1	232993827	233020531	234734409	234761113
1341	m	chr1	241138539	241180862	242879121	242921444
1350	p	chr1	8213165	8220959	8201486	8209280
1350	p	chr1	42549609	42555278	42653103	42658772
1350	p	chr1	61666190	61771681	61726757	61832248
1350	p	chr1	78390151	78677882	78450718	78738449
1350	p	chr1	119404236	119444389	119493717	119533870
1350	p	chr1	199507158	199610149	201042124	201145115
1350	p	chr1	227125576	227274180	228885464	229034068
1350	m	chr1	17819648	17836235	17946929	17963516
1350	m	chr1	54940180	55037815	55000747	55098382
1350	m	chr1	59602430	59603311	59662997	59663878
1350	m	chr1	74974217	75009413	75034784	75069980
1350	m	chr1	80371076	80497545	80431643	80558112
1350	m	chr1	110163232	110170276	110252713	110259757
1350	m	chr1	112583363	112640078	112672844	112729559
1350	m	chr1	116411310	116442135	116500791	116531616
1350	m	chr1	151574338	151606871	153027889	153060422
1350	m	chr1	157283331	157465803	158736882	158919354
1350	m	chr1	197921853	198188456	199456819	199723422
1350	m	chr1	198249006	198341904	199783972	199876870
1350	m	chr1	200705437	200743694	202240403	202278660
1350	m	chr1	203369372	203517661	205047600	205195889
1350	m	chr1	204565920	204576591	206244148	206254819
1350	m	chr1	225223022	225384366	226982910	227144254
1350	m	chr1	230349604	230557016	232109492	232316904
1350	m	chr1	232128514	232147891	233869096	233888473
1362	p	chr1	3991153	4077658	3980640	4067145
1362	p	chr1	8928378	9015232	8916699	9003553
1362	p	chr1	11733494	11765881	11721815	11754202
1362	p	chr1	15102811	15200729	15230092	15328010
1362	p	chr1	22919469	23121847	23046750	23249128
1362	p	chr1	61450291	61469498	61510858	61530065
1362	p	chr1	73976149	74035420	74036716	74095987
1362	p	chr1	91915824	91933475	91976391	91994042
1362	p	chr1	100064777	100095038	100125344	100155605
1362	p	chr1	104597398	104604922	104686900	104694424
1362	p	chr1	154265899	154677986	155719450	156131537
1362	p	chr1	169196131	169555191	170731097	171090157
1362	p	chr1	170264462	170273425	171799428	171808391
1362	p	chr1	182979581	183567652	184514547	185102618
1362	p	chr1	185352217	185366727	186887183	186901693
1362	p	chr1	195975958	196804623	197510924	198339589
1362	p	chr1	206227769	206276113	207905997	207954341
1362	p	chr1	238163018	238223120	239903600	239963702
1362	p	chr1	239362708	239924711	241103290	241665293
1362	m	chr1	3118283	3142886	3084986	3109589
1362	m	chr1	4290331	4291389	4279818	4280876
1362	m	chr1	7156368	7203589	7144689	7191910
1362	m	chr1	10826043	10863564	10814364	10851885
1362	m	chr1	15096589	15150795	15223870	15278076
1362	m	chr1	17981925	18082744	18109206	18210025
1362	m	chr1	18557622	18658864	18684903	18786145
1362	m	chr1	41041330	41055981	41144824	41159475
1362	m	chr1	43176991	43280098	43280485	43383592
1362	m	chr1	56732537	56917616	56793104	56978183
1362	m	chr1	61034079	61084345	61094646	61144912
1362	m	chr1	62189096	62216736	62249663	62277303
1362	m	chr1	111129957	111138550	111219438	111228031
1362	m	chr1	112583363	112600664	112672844	112690145
1362	m	chr1	116599299	116742761	116688780	116832242
1362	m	chr1	117311096	117387985	117400577	117477466
1362	m	chr1	148348989	148401888	149802540	149855439
1362	m	chr1	154295444	154297648	155748995	155751199
1362	m	chr1	161233839	161286944	162768805	162821910
1362	m	chr1	193977517	194044846	195512483	195579812
1362	m	chr1	195053014	195290149	196587980	196825115
1362	m	chr1	202166400	202191168	203701366	203726134
1362	m	chr1	205438685	205494057	207116913	207172285
1362	m	chr1	216077029	216088914	217755257	217767142
1362	m	chr1	218687365	219152056	220365593	220830284
1362	m	chr1	228763207	228771240	230523095	230531128
1362	m	chr1	233495798	233500076	235236380	235240658
1362	m	chr1	236381514	237020043	238122096	238760625
1362	m	chr1	238163018	238210770	239903600	239951352
1362	m	chr1	239131941	239195926	240872523	240936508
1362	m	chr1	241943423	242152698	243684005	243893280
1408	p	chr1	2359237	2462779	2316935	2420477
1408	p	chr1	4757967	4808017	4747454	4797504
1408	p	chr1	34122375	34242864	34225869	34346358
1408	p	chr1	41655159	41677614	41758653	41781108
1408	p	chr1	64526486	64631984	64587053	64692551
1408	p	chr1	111175095	111273140	111264576	111362621
1408	p	chr1	159693640	159782959	161228606	161317925
1408	p	chr1	160541917	160723175	162076883	162258141
1408	p	chr1	179358512	179673859	180893478	181208825
1408	p	chr1	228230080	228289332	229989968	230049220
1408	p	chr1	232951331	233190500	234691913	234931082
1408	p	chr1	236472566	236498436	238213148	238239018
1408	p	chr1	238035345	238046871	239775927	239787453
1408	m	chr1	4602233	4606465	4591720	4595952
1408	m	chr1	8213165	8222706	8201486	8211027
1408	m	chr1	11748897	11768720	11737218	11757041
1408	m	chr1			12692907	13681814
1408	m	chr1	22588734	22661977	22716015	22789258
1408	m	chr1	38535209	38630130	38638703	38733624
1408	m	chr1	58444487	58495992	58505054	58556559
1408	m	chr1	62077482	62373813	62138049	62434380
1408	m	chr1	81624010	81708024	81684577	81768591
1408	m	chr1	95476475	95485127	95537042	95545694
1408	m	chr1	102295854	102302332	102356421	102362899
1408	m	chr1	105713593	105847760	105803095	105937262
1408	m	chr1	110378452	110503864	110467933	110593345
1408	m	chr1	110757607	110770511	110847088	110859992
1408	m	chr1	153553728	154044142	155007279	155497693
1408	m	chr1	155734747	155815851	157188298	157269402
1408	m	chr1	177878471	178027769	179413437	179562735
1408	m	chr1	184093472	184178377	185628438	185713343
1408	m	chr1	204413215	204435679	206091443	206113907
1408	m	chr1	210679423	210689718	212357651	212367946
1408	m	chr1	212673134	212680961	214351362	214359189
1408	m	chr1	215245719	215346500	216923947	217024728
1408	m	chr1	236937655	236963057	238678237	238703639
1408	m	chr1	238413060	238598416	240153642	240338998
1408	m	chr1	239141779	239272210	240882361	241012792
1408	m	chr1	241656422	241676025	243397004	243416607
1420	p	chr1	4447049	4616304	4436536	4605791
1420	p	chr1	5174890	5236097	5164377	5225584
1420	p	chr1	14711728	14814303	14839009	14941584
1420	p	chr1	104304648	104453375	104394150	104542877
1420	p	chr1	156671807	156736701	158125358	158190252
1420	p	chr1	161929502	162108343	163464468	163643309
1420	p	chr1	172094393	172107340	173629359	173642306
1420	p	chr1	180714144	180714815	182249110	182249781
1420	p	chr1	195850370	195903460	197385336	197438426
1420	p	chr1	210929731	211006580	212607959	212684808
1420	p	chr1	236936883	236937655	238677465	238678237
1420	p	chr1	237000528	237228377	238741110	238968959
1420	p	chr1	241248156	241438561	242988738	243179143
1420	m	chr1	9278681	9315748	9267002	9304069
1420	m	chr1			16205158	17172314
1420	m	chr1	17426583	17453045	17553864	17580326
1420	m	chr1	23690889	23725758	23818170	23853039
1420	m	chr1	26383080	26440351	26571525	26628796
1420	m	chr1	43660925	44172133	43764419	44275627
1420	m	chr1	74964623	74972349	75025190	75032916
1420	m	chr1	84457120	84578429	84517687	84638996
1420	m	chr1	98009752	98495434	98070319	98556001
1420	m	chr1	110829856	110974382	110919337	111063863
1420	m	chr1	115666899	115711254	115756380	115800735
1420	m	chr1	149343583	149351027	150797134	150804578
1420	m	chr1	151117049	151184011	152570600	152637562
1420	m	chr1	169365632	169396099	170900598	170931065
1420	m	chr1	209379805	209497491	211058033	211175719
1420	m	chr1	218135290	218337264	219813518	220015492
1420	m	chr1	229041969	229129898	230801857	230889786
1420	m	chr1	229694301	229975486	231454189	231735374
1420	m	chr1	234081244	234132006	235821826	235872588
1420	m	chr1	242025126	242043739	243765708	243784321
1447	p	chr1	4055988	4077658	4045475	4067145
1447	p	chr1	4541639	4562657	4531126	4552144
1447	p	chr1	12087454	12150754	12075775	12139075
1447	p	chr1	14898962	14938222	15026243	15065503
1447	p	chr1	15304448	15472097	15431729	15599378
1447	p	chr1	53908950	54040046	53969517	54100613
1447	p	chr1	63287436	63310016	63348003	63370583
1447	p	chr1	77173756	77267758	77234323	77328325
1447	p	chr1	90632302	90640837	90692869	90701404
1447	p	chr1	104610129	104690200	104699631	104779702
1447	p	chr1			142756696	143798352
1447	p	chr1	155238344	155263311	156691895	156716862
1447	p	chr1	166261631	171761204	167796597	173296170
1447	p	chr1	166261631	171761204	167796597	173296170
1447	p	chr1	166261631	171761204	167796597	173296170
1447	p	chr1	169182452	169196131	170717418	170731097
1447	p	chr1	169347052	169419527	170882018	170954493
1447	p	chr1	171685226	171842137	173220192	173377103
1447	p	chr1	236634451	236645948	238375033	238386530
1447	m	chr1	3998780	4027927	3988267	4017414
1447	m	chr1	14368076	14477505	14495357	14604786
1447	m	chr1	14812250	14933325	14939531	15060606
1447	m	chr1	30945655	30957378	31049149	31060872
1447	m	chr1	36626924	36672143	36730418	36775637
1447	m	chr1	54576029	54594479	54636596	54655046
1447	m	chr1	56595545	56648303	56656112	56708870
1447	m	chr1	62345602	62425490	62406169	62486057
1447	m	chr1	62345602	62452951	62406169	62513518
1447	m	chr1	62452951	62458667	62513518	62519234
1447	m	chr1	101295684	101456842	101356251	101517409
1447	m	chr1	159044411	159076857	160579377	160611823
1447	m	chr1	166246841	166260488	167781807	167795454
1447	m	chr1	174478856	174584446	176013822	176119412
1447	m	chr1	192650500	192665807	194185466	194200773
1447	m	chr1	224551559	224695135	226311447	226455023
1447	m	chr1	238527288	238565609	240267870	240306191
1447	m	chr1	240290943	240466266	242031525	242206848
1454	p	chr1	15081165	15122860	15208446	15250141
1454	p	chr1	20218485	20236606	20345766	20363887
1454	p	chr1	21869472	22118930	21996753	22246211
1454	p	chr1	65353345	65620494	65413912	65681061
1454	p	chr1	84390281	84434691	84450848	84495258
1454	p	chr1	155514493	155734747	156968044	157188298
1454	p	chr1	160460175	160578998	161995141	162113964
1454	p	chr1	173030154	173185485	174565120	174720451
1454	p	chr1	185410574	186512690	186945540	188047656
1454	p	chr1	218872961	218983235	220551189	220661463
1454	p	chr1	236107207	236341349	237847789	238081931
1454	m	chr1	3004998	3017874	2971701	2984577
1454	m	chr1	14885668	14938222	15012949	15065503
1454	m	chr1	30531713	30587546	30635207	30691040
1454	m	chr1	30852579	30987226	30956073	31090720
1454	m	chr1	34608432	34620689	34711926	34724183
1454	m	chr1	34976772	35056408	35080266	35159902
1454	m	chr1	40924213	40983451	41027707	41086945
1454	m	chr1	76677639	76764617	76738206	76825184
1454	m	chr1	78061235	78259119	78121802	78319686
1454	m	chr1	81041786	81076797	81102353	81137364
1454	m	chr1	98668674	98718185	98729241	98778752
1454	m	chr1	110435887	110503864	110525368	110593345
1454	m	chr1	119971196	120004321	120060677	120093802
1454	m	chr1			120134724	143607676
1454	m	chr1	153452073	153551344	154905624	155004895
1454	m	chr1	156562261	156630351	158015812	158083902
1454	m	chr1	158400381	158440975	159935347	159975941
1454	m	chr1	159693640	159790114	161228606	161325080
1454	m	chr1	198839784	198863721	200374750	200398687
1454	m	chr1	199779278	199812782	201314244	201347748
1454	m	chr1	212937477	213025345	214615705	214703573
1454	m	chr1	218671277	218748641	220349505	220426869
1454	m	chr1	221255548	221258894	223015436	223018782
1454	m	chr1	228230080	228288751	229989968	230048639
1454	m	chr1	241565383	241638336	243305965	243378918
1459	p	chr1	1920531	2101843	1878229	2059541
1459	p	chr1	3331191	3535498	3297894	3502201
1459	p	chr1	5559832	5569117	5548153	5557438
1459	p	chr1	37182088	37236532	37285582	37340026
1459	p	chr1	52118893	52838176	52179460	52898743
1459	p	chr1	72652294	72800179	72712861	72860746
1459	p	chr1	167908863	168054104	169443829	169589070
1459	p	chr1	172621284	172623279	174156250	174158245
1459	p	chr1	189472286	189525646	191007252	191060612
1459	p	chr1	228331909	228434499	230091797	230194387
1459	p	chr1	240660548	240706592	242401130	242447174
1459	m	chr1	6013896	6141483	6002217	6129804
1459	m	chr1	20187997	20236606	20315278	20363887
1459	m	chr1	25043714	25084105	25170995	25211386
1459	m	chr1	34564102	34585214	34667596	34688708
1459	m	chr1	38594490	38630130	38697984	38733624
1459	m	chr1	80017227	80166256	80077794	80226823
1459	m	chr1	81732235	81767957	81792802	81828524
1459	m	chr1	94923838	95041456	94984405	95102023
1459	m	chr1	99821970	99835359	99882537	99895926
1459	m	chr1	116989363	116993793	117078844	117083274
1459	m	chr1	120045243	120056922	120134724	120146403
1459	m	chr1	120045243	120056922	120134724	120146403
1459	m	chr1	142855739	143040559	144078052	144262872
1459	m	chr1	142855739	143040559	144078052	144262872
1459	m	chr1	153182339	153311746	154635890	154765297
1459	m	chr1	154135869	154199467	155589420	155653018
1459	m	chr1	201746941	201772383	203281907	203307349
1459	m	chr1	211528646	213025345	213206874	214703573
1459	m	chr1	228327983	228373792	230087871	230133680
1459	m	chr1	239362708	239380743	241103290	241121325
1334	p	chr2	4022777	4085410	4507283	4569916
1334	p	chr2	13602693	14045389	13569546	14012242
1334	p	chr2	42181510	42218215	42123363	42160068
1334	p	chr2	59149648	59194242	59091501	59136095
1334	p	chr2	65000897	65015465	64942750	64957318
1334	p	chr2	108741997	108847364	108649911	108755278
1334	p	chr2	154842933	155067532	154725671	154950270
1334	p	chr2	240016834	240055009	239945517	239983692
1334	p	chr2	241184905	241235242	241113588	241163925
1334	m	chr2	30025512	30030873	29967365	29972726
1334	m	chr2	46366579	46445027	46308432	46386880
1334	m	chr2	52555921	52625828	52497774	52567681
1334	m	chr2	108741997	109508237	108649911	109416151
1334	m	chr2	121627437	121679177	121627677	121679417
1334	m	chr2	121684262	121709151	121684502	121709391
1334	m	chr2	151076706	151139461	150959444	151022199
1334	m	chr2	151139461	151152370	151022199	151035108
1334	m	chr2	207943246	207950099	207825985	207832838
1334	m	chr2	213370896	213395771	213253635	213278510
1334	m	chr2	220571992	220617767	220454731	220500506
1334	m	chr2	240215618	240354372	240144301	240283055
1334	m	chr2	240598336	240691509	240527019	240620192
1340	p	chr2	295803	539873	295803	539873
1340	p	chr2	3508243	3643437	3992749	4127943
1340	p	chr2	5467881	5511001	5434734	5477854
1340	p	chr2	8045756	8185837	8012609	8152690
1340	p	chr2	16730598	16931009	16672451	16872862
1340	p	chr2	21489395	21854387	21431248	21796240
1340	p	chr2	74325406	74372559	74267259	74314412
1340	p	chr2	78912216	78933084	78854069	78874937
1340	p	chr2	115042505	115093256	115042745	115093496
1340	p	chr2	131494495	132173242	131377233	132055980
1340	p	chr2	162814623	163464614	162697362	163347353
1340	p	chr2	177142063	177193457	177024802	177076196
1340	p	chr2	227219381	227336886	227102120	227219625
1340	p	chr2	227219381	227336886	227102120	227219625
1340	p	chr2	238581206	238611613	238463945	238494352
1340	m	chr2	7841720	7844448	7808573	7811301
1340	m	chr2	8065898	8167002	8032751	8133855
1340	m	chr2	15768639	15777665	15735492	15744518
1340	m	chr2	23141342	23272507	23083195	23214360
1340	m	chr2	23751753	23776666	23693606	23718519
1340	m	chr2	29095918	29114037	29037771	29055890
1340	m	chr2	31507075	31521644	31448928	31463497
1340	m	chr2	45291736	45331733	45233589	45273586
1340	m	chr2	53771330	54339785	53713183	54281638
1340	m	chr2	59475423	59722275	59417276	59664128
1340	m	chr2	69240040	69354988	69181893	69296841
1340	m	chr2	74028191	74111786	73970044	74053639
1340	m	chr2	100796541	100899355	100704455	100807269
1340	m	chr2	114245895	115066199	114246135	115066439
1340	m	chr2	118079505	118164716	118079745	118164956
1340	m	chr2	120962226	121073325	120962466	121073565
1340	m	chr2	134185380	134234603	134068118	134117341
1340	m	chr2	135637498	135740820	135520236	135623558
1340	m	chr2	159101181	159215824	158983919	159098562
1340	m	chr2	196103012	196950326	195985751	196833065
1340	m	chr2	199449408	199491617	199332147	199374356
1340	m	chr2	201393875	201433874	201276614	201316613
1340	m	chr2	216605173	216686966	216487912	216569705
1340	m	chr2	218307493	218406056	218190232	218288795
1340	m	chr2	222591614	222646642	222474353	222529381
1340	m	chr2	222962357	223038636	222845096	222921375
1340	m	chr2	231498077	231579911	231380816	231462650
1341	p	chr2			1553883	1604276
1341	p	chr2	3635790	3643437	4120296	4127943
1341	p	chr2	7179967	7282752	7146820	7249605
1341	p	chr2	40179243	40196581	40121096	40138434
1341	p	chr2	47702708	48056060	47644561	47997913
1341	p	chr2	75537214	75576711	75479067	75518564
1341	p	chr2	79036662	79136342	78978515	79078195
1341	p	chr2	103959210	104118336	103867124	104026250
1341	p	chr2	107610179	107833364	107518093	107741278
1341	p	chr2	117562858	117602036	117563098	117602276
1341	p	chr2	163309182	163656867	163191921	163539606
1341	p	chr2	169388271	169423175	169271010	169305914
1341	p	chr2	180598524	180702892	180481263	180585631
1341	p	chr2	198780280	199038111	198663019	198920850
1341	p	chr2	209707486	210060932	209590225	209943671
1341	p	chr2	234586250	234720264	234468989	234603003
1341	p	chr2	237972533	237995597	237855272	237878336
1341	m	chr2	8227158	8391316	8194011	8358169
1341	m	chr2	10265194	10401709	10232047	10368562
1341	m	chr2	11865819	12064741	11832672	12031594
1341	m	chr2	26830740	28598338	26772593	28540191
1341	m	chr2	31455439	31462935	31397292	31404788
1341	m	chr2	33903796	33947117	33845649	33888970
1341	m	chr2	43164500	43279101	43106353	43220954
1341	m	chr2	53771330	54429607	53713183	54371460
1341	m	chr2	72273615	74005307	72215468	73947160
1341	m	chr2	79510716	79800033	79452569	79741886
1341	m	chr2	79510716	79800033	79452569	79741886
1341	m	chr2	85805399	85890444	85747252	85832297
1341	m	chr2	111185369	111284012	111185609	111284252
1341	m	chr2	141543151	141666071	141425889	141548809
1341	m	chr2	144473362	144525078	144356100	144407816
1341	m	chr2	180012608	180050340	179895347	179933079
1341	m	chr2	191959166	192181568	191841905	192064307
1341	m	chr2	223176848	223199761	223059587	223082500
1341	m	chr2			239113705	239506202
1350	p	chr2	2189509	2239061	2198219	2247771
1350	p	chr2	5041849	5047970	3482573	3488694
1350	p	chr2	12678214	12779571	12645067	12746424
1350	p	chr2	65146984	65398579	65088837	65340432
1350	p	chr2	69022581	69152910	68964434	69094763
1350	p	chr2	128732357	128742979	128732597	128743219
1350	p	chr2	133698184	134150254	133580922	134032992
1350	p	chr2	146143715	146288646	146026453	146171384
1350	p	chr2	192215520	192461006	192098259	192343745
1350	p	chr2	212552016	212829240	212434755	212711979
1350	p	chr2	241616408	241661763	241545091	241590446
1350	m	chr2	8641523	8700864	8608376	8667717
1350	m	chr2	23628346	23632414	23570199	23574267
1350	m	chr2	31390885	31408329	31332738	31350182
1350	m	chr2	41916153	42015980	41858006	41957833
1350	m	chr2	67344057	67610221	67285910	67552074
1350	m	chr2	77390907	77467561	77332760	77409414
1350	m	chr2	98448218	98459921	98356132	98367835
1350	m	chr2	132295128	132924763	132177866	132807501
1350	m	chr2	204628084	204685020	204510823	204567759
1350	m	chr2	220486227	220563701	220368966	220446440
1350	m	chr2	227000488	227028705	226883227	226911444
1350	m	chr2	232375665	232622115	232258404	232504854
1362	p	chr2	345800	423274	345800	423274
1362	p	chr2	3636315	3655985	4120821	4140491
1362	p	chr2	3783713	3815488	4268219	4299994
1362	p	chr2	6507379	6545571	6474232	6512424
1362	p	chr2	7893089	8116634	7859942	8083487
1362	p	chr2	7893089	8116634	7859942	8083487
1362	p	chr2	43979470	43982586	43921323	43924439
1362	p	chr2	44280843	44386825	44222696	44328678
1362	p	chr2	60498312	60660596	60440165	60602449
1362	p	chr2	66392168	66528715	66334021	66470568
1362	p	chr2	67300788	67318465	67242641	67260318
1362	p	chr2	138252607	138459086	138135345	138341824
1362	p	chr2	163399297	164143383	163282036	164026122
1362	p	chr2	182067204	182465367	181949943	182348106
1362	p	chr2	230413901	230751641	230296640	230634380
1362	p	chr2	235822005	235850095	235704744	235732834
1362	p	chr2	240950221	240951979	240878904	240880662
1362	p	chr2	242148900	242196977	242077583	242125660
1362	m	chr2	129743	141464	129743	141464
1362	m	chr2	5895096	5901071	5861949	5867924
1362	m	chr2	6534761	6545571	6501614	6512424
1362	m	chr2	11043999	11064129	11010852	11030982
1362	m	chr2	15096552	15131731	15063405	15098584
1362	m	chr2	30543344	30895565	30485197	30837418
1362	m	chr2	37080700	37143359	37022553	37085212
1362	m	chr2	53264281	53297933	53206134	53239786
1362	m	chr2	66528715	66919962	66470568	66861815
1362	m	chr2	74862991	74880076	74804844	74821929
1362	m	chr2	80435942	80481242	80377795	80423095
1362	m	chr2	85890444	85896221	85832297	85838074
1362	m	chr2	117108563	117639021	117108803	117639261
1362	m	chr2	121524996	121656231	121525236	121656471
1362	m	chr2	151298910	151451933	151181648	151334671
1362	m	chr2	155324971	155378255	155207709	155260993
1362	m	chr2	172493402	172840617	172376141	172723356
1362	m	chr2	177129142	177171329	177011881	177054068
1362	m	chr2	179932425	179967120	179815164	179849859
1362	m	chr2	185102673	185294369	184985412	185177108
1362	m	chr2	192781011	192858250	192663750	192740989
1362	m	chr2	207364128	207517919	207246867	207400658
1362	m	chr2	227992519	228180923	227875258	228063662
1362	m	chr2	233232625	233243057	233115364	233125796
1362	m	chr2	233267596	233358072	233150335	233240811
1362	m	chr2	235024416	235054689	234907155	234937428
1408	p	chr2	13632460	13971040	13599313	13937893
1408	p	chr2	33534957	33557897	33476810	33499750
1408	p	chr2	56113277	56342554	56055130	56284407
1408	p	chr2	66626923	66787695	66568776	66729548
1408	p	chr2	83345796	84170153	83287649	84112006
1408	p	chr2	137817993	137882187	137700731	137764925
1408	p	chr2	140633607	140686569	140516345	140569307
1408	p	chr2	171854253	171918717	171736992	171801456
1408	p	chr2	206576193	206646900	206458932	206529639
1408	p	chr2	218201259	218540192	218083998	218422931
1408	p	chr2	234723290	234735978	234606029	234618717
1408	p	chr2	235886982	235938105	235769721	235820844
1408	p	chr2	239638089	239688918	239566772	239617601
1408	m	chr2	7814536	7948017	7781389	7914870
1408	m	chr2	13500326	13570414	13467179	13537267
1408	m	chr2	19880124	19913337	19821977	19855190
1408	m	chr2			20947813	21038026
1408	m	chr2	21773363	22679143	21715216	22620996
1408	m	chr2	33534939	33658457	33476792	33600310
1408	m	chr2	48553236	48601853	48495089	48543706
1408	m	chr2	51459690	51592140	51401543	51533993
1408	m	chr2	75593117	75774139	75534970	75715992
1408	m	chr2	75593117	75774139	75534970	75715992
1408	m	chr2	104622353	104634333	104530267	104542247
1408	m	chr2	111666772	112027072	111667012	112027312
1408	m	chr2	120774642	120812274	120774882	120812514
1408	m	chr2	127299852	127542763	127300092	127543003
1408	m	chr2	155446554	155480816	155329292	155363554
1408	m	chr2	168895224	168963757	168777963	168846496
1408	m	chr2	176476624	176559401	176359363	176442140
1408	m	chr2	192192190	192212477	192074929	192095216
1408	m	chr2	204934181	204971271	204816920	204854010
1408	m	chr2	217288948	217531677	217171687	217414416
1408	m	chr2			233706226	233823578
1420	p	chr2	3567406	3582583	4051912	4067089
1420	p	chr2	6746964	6808310	6713817	6775163
1420	p	chr2	7163739	7282752	7130592	7249605
1420	p	chr2	19771219	19993798	19713072	19935651
1420	p	chr2	45748704	45766515	45690557	45708368
1420	p	chr2	59306952	59363813	59248805	59305666
1420	p	chr2	165803072	166224974	165685811	166107713
1420	p	chr2	209300162	209339421	209182901	209222160
1420	p	chr2	218168611	218519056	218051350	218401795
1420	p	chr2	239732433	239737585	239661116	239666268
1420	m	chr2			2925053	3046448
1420	m	chr2	10033230	10047692	10000083	10014545
1420	m	chr2	18192962	18338257	18134815	18280110
1420	m	chr2	24531534	24629579	24473387	24571432
1420	m	chr2	26826015	26851945	26767868	26793798
1420	m	chr2	36010792	36044594	35952645	35986447
1420	m	chr2	37504279	37591748	37446132	37533601
1420	m	chr2	43217042	43241791	43158895	43183644
1420	m	chr2	46376610	46445027	46318463	46386880
1420	m	chr2	71013941	71185122	70955794	71126975
1420	m	chr2	109057774	109263039	108965688	109170953
1420	m	chr2	119347956	119377678	119348196	119377918
1420	m	chr2	139339503	139432334	139222241	139315072
1420	m	chr2	158234639	158748502	158117377	158631240
1420	m	chr2	165564521	165657920	165447260	165540659
1420	m	chr2	168983504	169047997	168866243	168930736
1420	m	chr2	179982734	180097929	179865473	179980668
1420	m	chr2	182957864	183027918	182840603	182910657
1420	m	chr2	186043191	186108747	185925930	185991486
1420	m	chr2	216312245	216394017	216194984	216276756
1420	m	chr2	217068875	217084069	216951614	216966808
1420	m	chr2	220209631	220457518	220092370	220340257
1420	m	chr2	222654191	222726840	222536930	222609579
1420	m	chr2	232325637	232576562	232208376	232459301
1420	m	chr2	237142494	237599522	237025233	237482261
1447	p	chr2	994430	1173846	994430	1173846
1447	p	chr2	28693915	28759285	28635768	28701138
1447	p	chr2	36265516	36311259	36207369	36253112
1447	p	chr2	38161142	38171933	38102995	38113786
1447	p	chr2	43850730	43979470	43792583	43921323
1447	p	chr2	58148727	58258617	58090580	58200470
1447	p	chr2	113658000	113783559	113658240	113783799
1447	p	chr2	176376823	176377805	176259562	176260544
1447	p	chr2	210870988	210885556	210753727	210768295
1447	m	chr2	2846719	2916343	2855429	2925053
1447	m	chr2	7066675	7090506	7033528	7057359
1447	m	chr2	10036320	10045972	10003173	10012825
1447	m	chr2	16465684	16507685	16407537	16449538
1447	m	chr2	30989647	31030250	30931500	30972103
1447	m	chr2	33900395	33929568	33842248	33871421
1447	m	chr2	42032836	42140186	41974689	42082039
1447	m	chr2	46088613	46228755	46030466	46170608
1447	m	chr2	47395789	47733961	47337642	47675814
1447	m	chr2	70457539	70492965	70399392	70434818
1447	m	chr2	79940826	80000922	79882679	79942775
1447	m	chr2	81074865	81148650	81016718	81090503
1447	m	chr2	85805399	85873801	85747252	85815654
1447	m	chr2	108344953	108424212	108252867	108332126
1447	m	chr2	132244718	132428995	132127456	132311733
1447	m	chr2	155014031	155052185	154896769	154934923
1447	m	chr2	179993935	180027811	179876674	179910550
1447	m	chr2	188462427	188470148	188345166	188352887
1447	m	chr2	204878703	205006699	204761442	204889438
1447	m	chr2	205659027	205729639	205541766	205612378
1447	m	chr2	218166314	218506097	218049053	218388836
1447	m	chr2	222076536	222086254	221959275	221968993
1447	m	chr2	222865368	223175506	222748107	223058245
1447	m	chr2	236079120	236151719	235961859	236034458
1454	p	chr2	2152751	2239061	2161461	2247771
1454	p	chr2			2973996	3046448
1454	p	chr2	3491245	3566172	3975751	4050678
1454	p	chr2	5445299	5482130	5412152	5448983
1454	p	chr2	8500038	8668888	8466891	8635741
1454	p	chr2	31363674	31386554	31305527	31328407
1454	p	chr2	37558283	37590096	37500136	37531949
1454	p	chr2	59136116	59148153	59077969	59090006
1454	p	chr2	73383667	74122097	73325520	74063950
1454	p	chr2	76568381	76583299	76510234	76525152
1454	p	chr2	135230363	135264441	135113101	135147179
1454	p	chr2	137462828	137757493	137345566	137640231
1454	p	chr2	144100236	144114250	143982974	143996988
1454	p	chr2	167278968	167331536	167161707	167214275
1454	p	chr2	182086455	182137100	181969194	182019839
1454	p	chr2	220597651	220617767	220480390	220500506
1454	p	chr2	230818639	230867781	230701378	230750520
1454	p	chr2	238571195	238632523	238453934	238515262
1454	p	chr2	241314635	241316422	241243318	241245105
1454	p	chr2	242277775	242445742	242206458	242374425
1454	m	chr2	10033230	10256339	10000083	10223192
1454	m	chr2	11707621	11743455	11674474	11710308
1454	m	chr2	12596709	12696018	12563562	12662871
1454	m	chr2	12801718	12814368	12768571	12781221
1454	m	chr2	18917935	18934653	18859788	18876506
1454	m	chr2	19208132	19291610	19149985	19233463
1454	m	chr2	20550510	20694547	20492363	20636400
1454	m	chr2	28581400	28598338	28523253	28540191
1454	m	chr2	29084934	29215251	29026787	29157104
1454	m	chr2	36463774	36489721	36405627	36431574
1454	m	chr2	40976042	40990377	40917895	40932230
1454	m	chr2	53743723	53758140	53685576	53699993
1454	m	chr2	70729549	70785744	70671402	70727597
1454	m	chr2	76680927	76860970	76622780	76802823
1454	m	chr2			88897513	95294945
1454	m	chr2	105494975	105514202	105402889	105422116
1454	m	chr2	111958843	112158449	111959083	112158689
1454	m	chr2	123864287	123975720	123864527	123975960
1454	m	chr2	128990831	129033335	128991071	129033575
1454	m	chr2	141216559	141739835	141099297	141622573
1454	m	chr2	142442003	143060111	142324741	142942849
1454	m	chr2	154079768	154557120	153962506	154439858
1454	m	chr2	213662096	213970663	213544835	213853402
1454	m	chr2	217803504	217841836	217686243	217724575
1454	m	chr2	223726009	224050692	223608748	223933431
1454	m	chr2	227890738	227902267	227773477	227785006
1459	p	chr2	622116	762834	622116	762834
1459	p	chr2	2613522	2678132	2622232	2686842
1459	p	chr2	68197685	68213341	68139538	68155194
1459	p	chr2	121003642	121033977	121003882	121034217
1459	p	chr2	125426746	125555822	125426986	125556062
1459	p	chr2	133737050	133784393	133619788	133667131
1459	p	chr2	182129257	182243799	182011996	182126538
1459	p	chr2	204893015	204934181	204775754	204816920
1459	p	chr2	233788755	233812619	233671494	233695358
1459	p	chr2	235962811	236024266	235845550	235907005
1459	m	chr2	4467123	4480352	4951629	4964858
1459	m	chr2			16103905	16432326
1459	m	chr2	22664877	22759274	22606730	22701127
1459	m	chr2	28693915	28729690	28635768	28671543
1459	m	chr2	43217521	43241791	43159374	43183644
1459	m	chr2	45038030	45052869	44979883	44994722
1459	m	chr2	45910767	45968153	45852620	45910006
1459	m	chr2	60438948	60719206	60380801	60661059
1459	m	chr2	79256347	79312352	79198200	79254205
1459	m	chr2	111713016	112027072	111713256	112027312
1459	m	chr2	113603903	113605292	113604143	113605532
1459	m	chr2	134385758	134420790	134268496	134303528
1459	m	chr2	211533836	211779425	211416575	211662164
1459	m	chr2	218570309	218689825	218453048	218572564
1459	m	chr2	219327637	219557647	219210376	219440386
1459	m	chr2	221820423	221852301	221703162	221735040
1459	m	chr2	228046274	228065703	227929013	227948442
1334	p	chr3	3377228	3539506	3377228	3539506
1334	p	chr3	20366442	20415203	20366442	20415203
1334	p	chr3	54138994	54148298	54138994	54148298
1334	p	chr3	72296777	72372115	72296777	72372115
1334	p	chr3	127594997	127698848	127594989	127698840
1334	p	chr3	140368003	140463755	140367995	140463747
1334	p	chr3	140463755	140524587	140463747	140524579
1334	p	chr3	169279348	169356851	169279340	169356843
1334	p	chr3	196077467	196244898	196077459	196244890
1334	m	chr3	5101013	5163432	5101013	5163432
1334	m	chr3	30233860	30270434	30233860	30270434
1334	m	chr3	59903891	59966929	59903891	59966929
1334	m	chr3	72520103	72730712	72520103	72730712
1334	m	chr3	102070757	102251388	102070757	102251388
1334	m	chr3	137090605	137407889	137090597	137407881
1334	m	chr3	146178051	146860316	146178043	146860308
1334	m	chr3	166736102	167064286	166736094	167064278
1334	m	chr3	187829943	187919306	187829935	187919298
1334	m	chr3	188167213	188196626	188167205	188196618
1334	m	chr3	195048026	195066862	195048018	195066854
1340	p	chr3	6180698	6211038	6180698	6211038
1340	p	chr3	6902311	6943207	6902311	6943207
1340	p	chr3	12401936	12850443	12401936	12850443
1340	p	chr3	54597040	54860213	54597040	54860213
1340	p	chr3	63727309	63802421	63727309	63802421
1340	p	chr3	173441855	173446440	173441847	173446432
1340	p	chr3	183634492	183910389	183634484	183910381
1340	p	chr3	195681111	195748022	195681103	195748014
1340	p	chr3	197999202	198064419	197995289	198060506
1340	m	chr3	6100695	6115671	6100695	6115671
1340	m	chr3	16163417	16260945	16163417	16260945
1340	m	chr3	24387694	24508282	24387694	24508282
1340	m	chr3	84881148	85041685	84881148	85041685
1340	m	chr3	116887881	116930811	116887881	116930811
1340	m	chr3	136239458	136299115	136239450	136299107
1340	m	chr3	142125941	142292229	142125933	142292221
1340	m	chr3	144502967	144526914	144502959	144526906
1340	m	chr3	172641002	172691089	172640994	172691081
1340	m	chr3	173066022	173229413	173066014	173229405
1340	m	chr3	188127045	188193392	188127037	188193384
1340	m	chr3	191842158	192031315	191842150	192031307
1341	p	chr3	353069	394143	353069	394143
1341	p	chr3	1352266	1390195	1352266	1390195
1341	p	chr3	2718688	2806511	2718688	2806511
1341	p	chr3	23623120	23714860	23623120	23714860
1341	p	chr3	43142739	43195853	43142739	43195853
1341	p	chr3	69472532	69682512	69472532	69682512
1341	p	chr3	72466185	72504821	72466185	72504821
1341	p	chr3	115763646	115800800	115763646	115800800
1341	p	chr3	138732742	140123402	138732734	140123394
1341	p	chr3	178109797	178545974	178109789	178545966
1341	p	chr3	193798101	193846352	193798093	193846344
1341	p	chr3	195910561	196023502	195910553	196023494
1341	p	chr3	198635796	198769648	198631883	198765735
1341	m	chr3	5828299	5866539	5828299	5866539
1341	m	chr3	21761897	21764549	21761897	21764549
1341	m	chr3	22006367	22086054	22006367	22086054
1341	m	chr3	41815526	42207787	41815526	42207787
1341	m	chr3	69429370	69436548	69429370	69436548
1341	m	chr3	98936516	99209437	98936516	99209437
1341	m	chr3	101990419	102081093	101990419	102081093
1341	m	chr3	104579967	104751204	104579967	104751204
1341	m	chr3	107642638	107901508	107642638	107901508
1341	m	chr3	116817722	116830366	116817722	116830366
1341	m	chr3	123275877	123337347	123275877	123337347
1341	m	chr3	138198166	138732742	138198158	138732734
1341	m	chr3	145580800	145584497	145580792	145584489
1341	m	chr3	150016095	150085197	150016087	150085189
1341	m	chr3	150497058	150538847	150497050	150538839
1341	m	chr3	164964729	165061068	164964721	165061060
1341	m	chr3	176518416	176699555	176518408	176699547
1341	m	chr3	176699555	176707161	176699547	176707153
1341	m	chr3	189531544	189562865	189531536	189562857
1341	m	chr3	189689544	189715382	189689536	189715374
1341	m	chr3	194908758	194917390	194908750	194917382
1350	p	chr3	2855210	2885980	2855210	2885980
1350	p	chr3	25022232	25131812	25022232	25131812
1350	p	chr3	31774258	31781192	31774258	31781192
1350	p	chr3	85454090	85512827	85454090	85512827
1350	p	chr3	116714717	116728116	116714717	116728116
1350	p	chr3	117987556	118169072	117987556	118169072
1350	p	chr3	146024770	146052594	146024762	146052586
1350	p	chr3	173498702	173556663	173498694	173556655
1350	p	chr3	174943305	175073195	174943297	175073187
1350	p	chr3	193367744	193781590	193367736	193781582
1350	p	chr3	194092418	194097010	194092410	194097002
1350	m	chr3	1490394	1504992	1490394	1504992
1350	m	chr3	23617901	23714860	23617901	23714860
1350	m	chr3	31832918	31921435	31832918	31921435
1350	m	chr3	46516151	46544725	46516151	46544725
1350	m	chr3	56030597	56115694	56030597	56115694
1350	m	chr3	88486944	88514151	88486944	88514151
1350	m	chr3	95103276	95472189	95103276	95472189
1350	m	chr3	107885282	107894543	107885282	107894543
1350	m	chr3	123810640	123864738	123810640	123864738
1350	m	chr3	128283471	128300281	128283463	128300273
1350	m	chr3	143336624	143403132	143336616	143403124
1350	m	chr3	150385412	150406354	150385404	150406346
1350	m	chr3	180735246	180866468	180735238	180866460
1350	m	chr3	188173993	188195665	188173985	188195657
1362	p	chr3	350590	446460	350590	446460
1362	p	chr3	3716636	4102195	3716636	4102195
1362	p	chr3	32213244	32239995	32213244	32239995
1362	p	chr3	55136692	55169996	55136692	55169996
1362	p	chr3	63201822	63234305	63201822	63234305
1362	p	chr3	71295488	71312833	71295488	71312833
1362	p	chr3	76879111	77011680	76879111	77011680
1362	p	chr3	118496755	118660599	118496755	118660599
1362	p	chr3	136432013	136493839	136432005	136493831
1362	p	chr3	136776952	137118166	136776944	137118158
1362	p	chr3	141026424	141162248	141026416	141162240
1362	p	chr3	169716449	169938489	169716441	169938481
1362	p	chr3	185480437	185638110	185480429	185638102
1362	p	chr3	195368675	195371954	195368667	195371946
1362	m	chr3	9549327	9631299	9549327	9631299
1362	m	chr3	10501438	10661437	10501438	10661437
1362	m	chr3	21822602	21846756	21822602	21846756
1362	m	chr3	23718507	23718872	23718507	23718872
1362	m	chr3	25561259	25943916	25561259	25943916
1362	m	chr3	40984260	41000171	40984260	41000171
1362	m	chr3	62086514	62219402	62086514	62219402
1362	m	chr3	68335369	68405587	68335369	68405587
1362	m	chr3	72132778	72178503	72132778	72178503
1362	m	chr3	86250563	86544592	86250563	86544592
1362	m	chr3	129076457	129121770	129076449	129121762
1362	m	chr3	134373375	134671890	134373367	134671882
1362	m	chr3	148564097	148588488	148564089	148588480
1362	m	chr3	172383193	172467302	172383185	172467294
1362	m	chr3	175731831	175771569	175731823	175771561
1362	m	chr3	176705463	177088138	176705455	177088130
1362	m	chr3	183414855	183441120	183414847	183441112
1362	m	chr3	185723964	185920182	185723956	185920174
1362	m	chr3	189730568	189895821	189730560	189895813
1362	m	chr3	191537864	191564303	191537856	191564295
1362	m	chr3	196011100	196027200	196011092	196027192
1408	p	chr3	1390195	1394395	1390195	1394395
1408	p	chr3	2010038	2019446	2010038	2019446
1408	p	chr3	3076524	3114957	3076524	3114957
1408	p	chr3	21822602	21847339	21822602	21847339
1408	p	chr3	48098544	49293269	48098544	49293269
1408	p	chr3	71417167	71518064	71417167	71518064
1408	p	chr3	140368003	140520530	140367995	140520522
1408	p	chr3	142494328	142529770	142494320	142529762
1408	p	chr3	160194481	160322765	160194473	160322757
1408	p	chr3	182861052	183189304	182861044	183189296
1408	p	chr3	192151079	192713103	192151071	192713095
1408	m	chr3	8317581	8331117	8317581	8331117
1408	m	chr3	9064254	9098134	9064254	9098134
1408	m	chr3	16190654	16270269	16190654	16270269
1408	m	chr3	16866073	17162506	16866073	17162506
1408	m	chr3	18784236	19244856	18784236	19244856
1408	m	chr3	32873209	33093955	32873209	33093955
1408	m	chr3	60464015	60563667	60464015	60563667
1408	m	chr3	72149722	72178503	72149722	72178503
1408	m	chr3	105494145	105697593	105494145	105697593
1408	m	chr3	118229447	118280357	118229447	118280357
1408	m	chr3	118280357	118350853	118280357	118350853
1408	m	chr3	136856733	136985071	136856725	136985063
1408	m	chr3	144488469	144654583	144488461	144654575
1408	m	chr3	149568220	149671328	149568212	149671320
1408	m	chr3	154472241	154489224	154472233	154489216
1408	m	chr3	190642054	190652382	190642046	190652374
1420	p	chr3	1649210	1814693	1649210	1814693
1420	p	chr3	7460714	7494647	7460714	7494647
1420	p	chr3	9215390	9239122	9215390	9239122
1420	p	chr3	43725112	43759421	43725112	43759421
1420	p	chr3	64639809	64711617	64639809	64711617
1420	p	chr3	65770008	65820920	65770008	65820920
1420	p	chr3	170805660	170889688	170805652	170889680
1420	p	chr3	173879305	174172004	173879297	174171996
1420	p	chr3	177667495	177715144	177667487	177715136
1420	p	chr3	189962624	189992679	189962616	189992671
1420	m	chr3	5639059	5670970	5639059	5670970
1420	m	chr3	30645429	30656099	30645429	30656099
1420	m	chr3	32547344	32679829	32547344	32679829
1420	m	chr3	45771955	45804999	45771955	45804999
1420	m	chr3	72115725	72223222	72115725	72223222
1420	m	chr3	76187309	76757618	76187309	76757618
1420	m	chr3	74587855	76757618	74587855	76757618
1420	m	chr3	102352544	103154445	102352544	103154445
1420	m	chr3	126886627	127163198	126886623	127163190
1420	m	chr3	131442297	131837522	131442289	131837514
1420	m	chr3	150939624	150982469	150939616	150982461
1420	m	chr3	176546935	177287441	176546927	177287433
1420	m	chr3	183784175	183939799	183784167	183939791
1420	m	chr3	185327014	185538803	185327006	185538795
1420	m	chr3	187604756	187625083	187604748	187625075
1420	m	chr3	188261084	188274497	188261076	188274489
1447	p	chr3	349052	394143	349052	394143
1447	p	chr3	16256503	16270269	16256503	16270269
1447	p	chr3	18562257	18584482	18562257	18584482
1447	p	chr3	68335369	68390184	68335369	68390184
1447	p	chr3	79019091	79908721	79019091	79908721
1447	p	chr3	129076457	129104725	129076449	129104717
1447	p	chr3	179907684	180022188	179907676	180022180
1447	p	chr3	189773544	189864605	189773536	189864597
1447	p	chr3	193325524	193343433	193325516	193343425
1447	m	chr3	3643842	3698997	3643842	3698997
1447	m	chr3	5467960	5509360	5467960	5509360
1447	m	chr3	11778927	11793619	11778927	11793619
1447	m	chr3	16043588	16068327	16043588	16068327
1447	m	chr3	24435352	24529708	24435352	24529708
1447	m	chr3	32033563	32239995	32033563	32239995
1447	m	chr3	37637871	37645880	37637871	37645880
1447	m	chr3	61580831	61671072	61580831	61671072
1447	m	chr3	66502632	66789116	66502632	66789116
1447	m	chr3	70345767	70403091	70345767	70403091
1447	m	chr3	83064778	83091740	83064778	83091740
1447	m	chr3	109949517	110075305	109949517	110075305
1447	m	chr3	114104295	114160219	114104295	114160219
1447	m	chr3	120923380	120995522	120923380	120995522
1447	m	chr3	134729134	134745265	134729126	134745257
1447	m	chr3	148971288	148991489	148971280	148991481
1447	m	chr3	163412120	163591342	163412112	163591334
1447	m	chr3	185552356	185629488	185552348	185629480
1447	m	chr3	187386759	187455413	187386751	187455405
1454	p	chr3	1093365	1166340	1093365	1166340
1454	p	chr3	2713701	2770358	2713701	2770358
1454	p	chr3	7880802	7885177	7880802	7885177
1454	p	chr3	13663872	13833800	13663872	13833800
1454	p	chr3	38541484	38653505	38541484	38653505
1454	p	chr3	39509485	39882038	39509485	39882038
1454	p	chr3	44016781	44250280	44016781	44250280
1454	p	chr3	48506231	51556549	48506231	51556549
1454	p	chr3	54095285	54364155	54095285	54364155
1454	p	chr3	65806849	65808999	65806849	65808999
1454	p	chr3	111424797	111591025	111424797	111591025
1454	p	chr3	112409213	112523202	112409213	112523202
1454	p	chr3	156557231	156599814	156557223	156599806
1454	p	chr3	165823065	165913346	165823057	165913338
1454	p	chr3	166620317	166840107	166620309	166840099
1454	p	chr3	173044310	173155801	173044302	173155793
1454	p	chr3	178916830	178926670	178916822	178926662
1454	p	chr3	190643819	190652382	190643811	190652374
1454	m	chr3	8256190	8317581	8256190	8317581
1454	m	chr3	10501438	10507556	10501438	10507556
1454	m	chr3	11061367	11277884	11061367	11277884
1454	m	chr3	25030930	25067771	25030930	25067771
1454	m	chr3	29775274	29821397	29775274	29821397
1454	m	chr3	32320703	32370944	32320703	32370944
1454	m	chr3	33516362	33825283	33516362	33825283
1454	m	chr3	44987786	45081831	44987786	45081831
1454	m	chr3	46433946	46720400	46433946	46720400
1454	m	chr3	61709002	61936012	61709002	61936012
1454	m	chr3	72716381	72740001	72716381	72740001
1454	m	chr3	72716381	72740001	72716381	72740001
1454	m	chr3	74412529	74462476	74412529	74462476
1454	m	chr3	112751926	112846428	112751926	112846428
1454	m	chr3	118280357	118330977	118280357	118330977
1454	m	chr3	124162406	124238833	124162406	124238833
1454	m	chr3	125660966	125727169	125660966	125727169
1454	m	chr3	133293000	133325958	133292992	133325950
1454	m	chr3	139318444	139507834	139318436	139507826
1454	m	chr3	147146789	147150194	147146781	147150186
1454	m	chr3	150605640	150638016	150605632	150638008
1454	m	chr3	155004992	155050878	155004984	155050870
1454	m	chr3	170672119	170724948	170672111	170724940
1454	m	chr3	174055791	174457233	174055783	174457225
1454	m	chr3	188802706	188814292	188802698	188814284
1454	m	chr3	192203190	192337130	192203182	192337122
1454	m	chr3	195326076	195420308	195326068	195420300
1459	p	chr3	1357151	1364117	1357151	1364117
1459	p	chr3	3070157	3091438	3070157	3091438
1459	p	chr3	35253095	35306361	35253095	35306361
1459	p	chr3	63367449	63405578	63367449	63405578
1459	p	chr3	115592268	115652962	115592268	115652962
1459	p	chr3	165960276	167268112	165960268	167268104
1459	p	chr3	178170970	178407109	178170962	178407101
1459	p	chr3	185538803	185616541	185538795	185616533
1459	p	chr3	191842158	191960039	191842150	191960031
1459	p	chr3	193236702	193338199	193236694	193338191
1459	p	chr3	196018609	196158389	196018601	196158381
1459	m	chr3	3129083	3270715	3129083	3270715
1459	m	chr3	41012673	41068579	41012673	41068579
1459	m	chr3	41455883	41468595	41455883	41468595
1459	m	chr3	64898934	65278635	64898934	65278635
1459	m	chr3	118723585	118834895	118723585	118834895
1459	m	chr3	130663287	130946203	130663279	130946195
1459	m	chr3	152984775	153482627	152984767	153482619
1459	m	chr3	172350402	172359812	172350394	172359804
1459	m	chr3	178978616	179036444	178978608	179036436
1459	m	chr3	191811371	192225899	191811363	192225891
1334	p	chr4	7521448	7559394	7454277	7492223
1334	p	chr4	16098557	16115706	16031386	16048535
1334	p	chr4	32049599	32051520	31903428	31905349
1334	p	chr4	80662358	80716597	80524203	80578442
1334	p	chr4	108454722	108580375	108316567	108442220
1334	p	chr4	110259028	110365265	110120873	110227110
1334	p	chr4	159456389	159689641	159318234	159551486
1334	p	chr4	168764074	168940201	168625919	168802046
1334	p	chr4	186356136	186375257	186217981	186237102
1334	m	chr4	6354444	6375260	6287273	6308089
1334	m	chr4	7498880	7510595	7431709	7443424
1334	m	chr4	16668297	16704217	16601126	16637046
1334	m	chr4	38730604	38761682	38584433	38615511
1334	m	chr4	44171899	44212973	44025728	44066802
1334	m	chr4	65390482	65431159	65244311	65284988
1334	m	chr4	68483505	68504431	68337334	68358260
1334	m	chr4	74038105	74048053	73891934	73901882
1334	m	chr4	96671124	96706598	96532969	96568443
1334	m	chr4	99452070	99802493	99313915	99664338
1334	m	chr4	111364949	111391154	111226794	111252999
1334	m	chr4	131396832	131449911	131258677	131311756
1334	m	chr4	139660440	139682875	139522285	139544720
1334	m	chr4	153943606	153947668	153805451	153809513
1334	m	chr4	157114440	157206703	156976285	157068548
1340	p	chr4	5339650	5528574	5272479	5461403
1340	p	chr4	5836768	5867002	5769597	5799831
1340	p	chr4	5867188	5869898	5800017	5802727
1340	p	chr4	10063242	10175099	9996071	10107928
1340	p	chr4	16303958	16380779	16236787	16313608
1340	p	chr4	54779471	54883482	54633300	54737311
1340	p	chr4	74991196	74991980	74845025	74845809
1340	p	chr4	90481736	90489842	90343581	90351687
1340	p	chr4	137759169	137930960	137621014	137792805
1340	p	chr4	167709951	167739190	167571796	167601035
1340	p	chr4	169942812	169992858	169804657	169854703
1340	p	chr4	189050003	189073244	188911848	188935089
1340	m	chr4			3661916	4210964
1340	m	chr4	13067548	13306619	13000377	13239448
1340	m	chr4	15484997	15529282	15417826	15462111
1340	m	chr4	25219421	25272086	25152250	25204915
1340	m	chr4	40686118	40715444	40539947	40569273
1340	m	chr4	44839922	45598340	44693751	45452169
1340	m	chr4	61929262	62130929	61783091	61984758
1340	m	chr4	78039137	78133384	77900982	77995229
1340	m	chr4	78518436	78695319	78380281	78557164
1340	m	chr4	80344782	80551868	80206627	80413713
1340	m	chr4	82201705	82241901	82063550	82103746
1340	m	chr4	125564415	125591839	125426260	125453684
1340	m	chr4	129917404	130011732	129779249	129873577
1340	m	chr4	152427171	153386071	152289016	153247916
1340	m	chr4	154672536	154871232	154534381	154733077
1340	m	chr4	159087785	159139635	158949630	159001480
1340	m	chr4	170077694	170689681	169939539	170551526
1340	m	chr4	170077694	170689681	169939539	170551526
1340	m	chr4	186906075	186906125	186767920	186767970
1340	m	chr4	188672966	188694988	188534811	188556833
1341	p	chr4	811383	883350	811553	883520
1341	p	chr4			8738926	9505391
1341	p	chr4	62933679	63252855	62787508	63106684
1341	p	chr4	72392511	72771764	72246340	72625593
1341	p	chr4	90097256	90123050	89959101	89984895
1341	p	chr4	146542170	146614313	146404015	146476158
1341	p	chr4	162503386	162606151	162365231	162467996
1341	p	chr4	177647153	177758229	177508998	177620074
1341	p	chr4	180498417	180514470	180360262	180376315
1341	p	chr4	188773844	188850818	188635689	188712663
1341	p	chr4	189050003	189108978	188911848	188970823
1341	m	chr4	6896624	6945538	6829453	6878367
1341	m	chr4	8138787	8305513	8071616	8238342
1341	m	chr4	14428996	14442212	14361825	14375041
1341	m	chr4	15646470	15653792	15579299	15586621
1341	m	chr4	25233826	25305524	25166655	25238353
1341	m	chr4	32831071	34804398	32684900	34658227
1341	m	chr4	46985962	47271855	46839791	47125684
1341	m	chr4	55638059	55722339	55491888	55576168
1341	m	chr4	78088672	78150554	77950517	78012399
1341	m	chr4	95978431	96089479	95840276	95951324
1341	m	chr4	115614421	115654278	115476266	115516123
1341	m	chr4	124716175	124747571	124578020	124609416
1341	m	chr4	131455455	131462677	131317300	131324522
1341	m	chr4	146634537	146705472	146496382	146567317
1341	m	chr4	148369926	148828937	148231771	148690782
1341	m	chr4	156872547	157369528	156734392	157231373
1341	m	chr4	161359479	161454948	161221324	161316793
1341	m	chr4	179353289	179408424	179215134	179270269
1341	m	chr4	181275670	181304761	181137515	181166606
1341	m	chr4	183351927	183402050	183213772	183263895
1341	m	chr4	184304730	184671834	184166575	184533679
1341	m	chr4	187257137	187268499	187118982	187130344
1350	p	chr4			3692205	4035706
1350	p	chr4	4949849	4981817	4882678	4914646
1350	p	chr4	6277540	6338001	6210369	6270830
1350	p	chr4	6367912	6375260	6300741	6308089
1350	p	chr4	32682635	33396652	32536464	33250481
1350	p	chr4	61777827	61810862	61631656	61664691
1350	p	chr4	85506307	85773622	85368152	85635467
1350	p	chr4	91920634	91948692	91782479	91810537
1350	p	chr4	151397168	151421454	151259013	151283299
1350	p	chr4	182572890	182597224	182434735	182459069
1350	p	chr4	187135381	187290446	186997226	187152291
1350	p	chr4	191066094	191098309	190927939	190960154
1350	m	chr4	5930850	6066975	5863679	5999804
1350	m	chr4	6115586	6118763	6048415	6051592
1350	m	chr4	7253327	7277774	7186156	7210603
1350	m	chr4	37291740	37307839	37145569	37161668
1350	m	chr4	37956551	37992226	37810380	37846055
1350	m	chr4	47084665	47271855	46938494	47125684
1350	m	chr4	71309774	71352126	71163603	71205955
1350	m	chr4			71441533	71980590
1350	m	chr4	74787820	74813351	74641649	74667180
1350	m	chr4	76074839	76141560	75936684	76003405
1350	m	chr4	86892340	86989097	86754185	86850942
1350	m	chr4	158848920	159139635	158710765	159001480
1350	m	chr4	169700616	169748124	169562461	169609969
1350	m	chr4	187181834	187268499	187043679	187130344
1350	m	chr4	187485015	187491376	187346860	187353221
1362	p	chr4			1298437	1524877
1362	p	chr4	4464610	4510218	4397439	4443047
1362	p	chr4	6694032	6805185	6626861	6738014
1362	p	chr4	23987780	24160372	23920609	24093201
1362	p	chr4	77809330	77846824	77671175	77708669
1362	p	chr4	79319333	80792486	79181178	80654331
1362	p	chr4	84508243	84547048	84370088	84408893
1362	p	chr4	106723813	107318101	106585658	107179946
1362	p	chr4	124693984	124755533	124555829	124617378
1362	p	chr4	151210387	151214298	151072232	151076143
1362	p	chr4	175899192	176421601	175761037	176283446
1362	p	chr4	177129242	177354149	176991087	177215994
1362	p	chr4	186177246	186184792	186039091	186046637
1362	p	chr4	188492602	188533801	188354447	188395646
1362	p	chr4	189914484	189933461	189776329	189795306
1362	p	chr4	190236400	190343243	190098245	190205088
1362	m	chr4	8233231	8325881	8166060	8258710
1362	m	chr4	12770530	13210677	12703359	13143506
1362	m	chr4	13210677	13326199	13143506	13259028
1362	m	chr4	32226817	32319558	32080646	32173387
1362	m	chr4	39276356	39876657	39130185	39730486
1362	m	chr4	41280918	41301202	41134747	41155031
1362	m	chr4	55454562	55710486	55308391	55564315
1362	m	chr4	55811608	55869988	55665437	55723817
1362	m	chr4	63157561	63160715	63011390	63014544
1362	m	chr4	74218986	75247003	74072815	75100832
1362	m	chr4	81696275	82531677	81558120	82393522
1362	m	chr4	122946888	123020891	122808733	122882736
1362	m	chr4	136379900	136469503	136241745	136331348
1362	m	chr4	140069661	140205649	139931506	140067494
1362	m	chr4	141302449	141370523	141164294	141232368
1362	m	chr4	149505428	149527663	149367273	149389508
1362	m	chr4	153878080	154007783	153739925	153869628
1362	m	chr4	156057838	156206293	155919683	156068138
1362	m	chr4	160866008	160908526	160727853	160770371
1362	m	chr4	161800769	162036144	161662614	161897989
1362	m	chr4	164457881	164646143	164319726	164507988
1362	m	chr4	181757780	181787704	181619625	181649549
1362	m	chr4	185389539	185498915	185251384	185360760
1362	m	chr4	187421618	187435214	187283463	187297059
1408	p	chr4	38107973	38109899	37961802	37963728
1408	p	chr4	66120846	66440821	65974675	66294650
1408	p	chr4	74740508	75095266	74594337	74949095
1408	p	chr4	84536797	84547048	84398642	84408893
1408	p	chr4	115977863	116031563	115839708	115893408
1408	p	chr4	117442344	117981871	117304189	117843716
1408	p	chr4	139887254	139921603	139749099	139783448
1408	p	chr4	174836292	174885566	174698137	174747411
1408	p	chr4	183557830	183589733	183419675	183451578
1408	p	chr4	187765871	187786654	187627716	187648499
1408	p	chr4	188292179	188353248	188154024	188215093
1408	m	chr4	11094910	11102090	11027739	11034919
1408	m	chr4	33121601	33736634	32975430	33590463
1408	m	chr4	37208360	37427548	37062189	37281377
1408	m	chr4	40345299	40451303	40199128	40305132
1408	m	chr4	62536419	62592241	62390248	62446070
1408	m	chr4	84954483	84975439	84816328	84837284
1408	m	chr4	88861053	89110057	88722898	88971902
1408	m	chr4	112362193	112381796	112224038	112243641
1408	m	chr4	133870832	133906003	133732677	133767848
1408	m	chr4	136259037	136352434	136120882	136214279
1408	m	chr4	154875634	154889652	154737479	154751497
1408	m	chr4	154875634	154889652	154737479	154751497
1408	m	chr4	155331736	155353563	155193581	155215408
1408	m	chr4	156748912	156759298	156610757	156621143
1408	m	chr4	175230342	175319817	175092187	175181662
1408	m	chr4	183541618	183547350	183403463	183409195
1408	m	chr4	189348343	189491536	189210188	189353381
1420	p	chr4	4679785	4697275	4612614	4630104
1420	p	chr4	4697275	4735177	4630104	4668006
1420	p	chr4	21347858	21478592	21280687	21411421
1420	p	chr4	23359572	23385884	23292401	23318713
1420	p	chr4	73162578	74027006	73016407	73880835
1420	p	chr4			74735392	75751454
1420	p	chr4	102820820	103449007	102682665	103310852
1420	p	chr4	105057093	105164762	104918938	105026607
1420	p	chr4	110131955	110160033	109993800	110021878
1420	p	chr4	137706826	137931184	137568671	137793029
1420	p	chr4	178670915	178750018	178532760	178611863
1420	p	chr4	187735925	187766364	187597770	187628209
1420	p	chr4	188659962	189119363	188521807	188981208
1420	p	chr4	188659962	189119363	188521807	188981208
1420	m	chr4	6253789	6328174	6186618	6261003
1420	m	chr4	7410736	7510020	7343565	7442849
1420	m	chr4	8233231	8288354	8166060	8221183
1420	m	chr4	25453418	25733882	25386247	25666711
1420	m	chr4	26639142	26779799	26571971	26712628
1420	m	chr4	57778045	57885912	57631874	57739741
1420	m	chr4	76012369	76016435	75874214	75878280
1420	m	chr4	101465186	102037711	101327031	101899556
1420	m	chr4	127892362	127892641	127754207	127754486
1420	m	chr4	136167220	136220509	136029065	136082354
1420	m	chr4	138179063	138192343	138040908	138054188
1420	m	chr4	154236759	154248398	154098604	154110243
1420	m	chr4	156872547	156990791	156734392	156852636
1420	m	chr4	159456389	159652964	159318234	159514809
1420	m	chr4	178514658	178527391	178376503	178389236
1420	m	chr4	181685353	181690518	181547198	181552363
1420	m	chr4	184090459	184146854	183952304	184008699
1420	m	chr4	185849707	185946925	185711552	185808770
1447	p	chr4	19764328	19895494	19697157	19828323
1447	p	chr4	23198218	23257425	23131047	23190254
1447	p	chr4	28471141	28497275	28403970	28430104
1447	p	chr4	79868152	79891636	79729997	79753481
1447	p	chr4	83360385	83451430	83222230	83313275
1447	p	chr4	149695013	149774668	149556858	149636513
1447	p	chr4	150487466	151041038	150349311	150902883
1447	p	chr4	187765871	187767158	187627716	187629003
1447	p	chr4	187863522	188128785	187725367	187990630
1447	m	chr4	21130996	21131665	21063825	21064494
1447	m	chr4	24576381	24754035	24509210	24686864
1447	m	chr4	26573327	26990995	26506156	26923824
1447	m	chr4	31070726	31418556	31003555	31351385
1447	m	chr4	37358685	37365910	37212514	37219739
1447	m	chr4	46085052	46115518	45938881	45969347
1447	m	chr4	61700845	61811048	61554674	61664877
1447	m	chr4	65960993	65965581	65814822	65819410
1447	m	chr4			68491142	69685449
1447	m	chr4	89421781	89638862	89283626	89500707
1447	m	chr4	101030310	101070799	100892155	100932644
1447	m	chr4	131277729	131319070	131139574	131180915
1447	m	chr4	136167220	136214214	136029065	136076059
1447	m	chr4	154280398	154295700	154142243	154157545
1447	m	chr4	154474365	154509593	154336210	154371438
1454	p	chr4	20218754	20304207	20151583	20237036
1454	p	chr4	82979969	83020685	82841814	82882530
1454	p	chr4	89506323	89576824	89368168	89438669
1454	p	chr4	90789640	90812123	90651485	90673968
1454	p	chr4	114810328	114853581	114672173	114715426
1454	p	chr4	149685126	149714121	149546971	149575966
1454	p	chr4	154476130	154493193	154337975	154355038
1454	p	chr4	154493193	154636850	154355038	154498695
1454	p	chr4	160684313	160737463	160546158	160599308
1454	p	chr4	178637832	178671796	178499677	178533641
1454	p	chr4	189050003	189311223	188911848	189173068
1454	m	chr4	7001084	7220669	6933913	7153498
1454	m	chr4	8228154	8305513	8160983	8238342
1454	m	chr4	24743560	24754035	24676389	24686864
1454	m	chr4	25272086	25299148	25204915	25231977
1454	m	chr4	37341129	37365330	37194958	37219159
1454	m	chr4	54617850	55062877	54471679	54916706
1454	m	chr4	56334868	56826872	56188697	56680701
1454	m	chr4			71407185	72112728
1454	m	chr4	78701408	78990170	78563253	78852015
1454	m	chr4	83419620	83706157	83281465	83568002
1454	m	chr4	99452252	99785786	99314097	99647631
1454	m	chr4	124633235	124660890	124495080	124522735
1454	m	chr4	141370523	141611691	141232368	141473536
1454	m	chr4	160988247	161454948	160850092	161316793
1454	m	chr4	182107895	182157765	181969740	182019610
1454	m	chr4	182737526	182807922	182599371	182669767
1454	m	chr4	184681891	184700580	184543736	184562425
1454	m	chr4	186655671	186674907	186517516	186536752
1454	m	chr4	186735140	186842117	186596985	186703962
1454	m	chr4	187268499	187310521	187130344	187172366
1459	p	chr4	33210919	34158636	33064748	34012465
1459	p	chr4	75223335	75247003	75077164	75100832
1459	p	chr4	86601296	86609614	86463141	86471459
1459	p	chr4	95164053	95540394	95025898	95402239
1459	p	chr4	139660440	139703595	139522285	139565440
1459	p	chr4	163699356	163890322	163561201	163752167
1459	m	chr4	12680174	12701303	12613003	12634132
1459	m	chr4	25305524	25453418	25238353	25386247
1459	m	chr4	31962637	32051520	31816466	31905349
1459	m	chr4	40599453	40605347	40453282	40459176
1459	m	chr4	45151147	45461803	45004976	45315632
1459	m	chr4	55870508	56021152	55724337	55874981
1459	m	chr4	63653178	64188859	63507007	64042688
1459	m	chr4	75556925	75564644	75410754	75418473
1459	m	chr4	82801266	83047673	82663111	82909518
1459	m	chr4	116225515	116254659	116087360	116116504
1459	m	chr4	130011732	130388549	129873577	130250394
1459	m	chr4	141964673	141999821	141826518	141861666
1459	m	chr4	164083783	164357360	163945628	164219205
1459	m	chr4	177046340	177172374	176908185	177034219
1459	m	chr4	185455425	185498799	185317270	185360644
1334	p	chr5	533509	672022	533509	672022
1334	p	chr5	1997487	2159236	1997487	2159236
1334	p	chr5	9869028	10085216	9869028	10085216
1334	p	chr5	17317914	17351852	17317914	17351852
1334	p	chr5	61142414	61225569	61142414	61225569
1334	p	chr5	71511531	71519868	71511531	71519868
1334	p	chr5	74157402	74575943	74157402	74575943
1334	p	chr5	80262370	80335317	80262370	80335317
1334	p	chr5	143087676	143339304	143087676	143339304
1334	p	chr5	174088388	174104000	174088388	174104000
1334	p	chr5	178597846	178607627	178597846	178607627
1334	p	chr5	180425968	180444921	180425968	180444921
1334	m	chr5	1554695	1578880	1554695	1578880
1334	m	chr5	31791970	31965837	31791970	31965837
1334	m	chr5	33552159	33632633	33552159	33632633
1334	m	chr5	38416963	38435479	38416963	38435479
1334	m	chr5	62019604	62103641	62019604	62103641
1334	m	chr5	64774810	64857502	64774810	64857502
1334	m	chr5	88780306	88988999	88780306	88988999
1334	m	chr5	97962777	98151247	97962777	98151247
1334	m	chr5	106226266	106291096	106226266	106291096
1334	m	chr5	108013573	108023408	108013573	108023408
1334	m	chr5	113026957	113036925	113026957	113036925
1334	m	chr5	144587859	144698251	144587859	144698251
1334	m	chr5	164360177	164367746	164360177	164367746
1334	m	chr5	164842245	164941974	164842245	164941974
1334	m	chr5	170989470	171032967	170989470	171032967
1334	m	chr5	171157942	171170422	171157942	171170422
1334	m	chr5	175939217	176025539	175939217	176025539
1340	p	chr5	972497	1184243	972497	1184243
1340	p	chr5	9072532	9224202	9072532	9224202
1340	p	chr5	72487065	72504076	72487065	72504076
1340	p	chr5	107233208	107312975	107233208	107312975
1340	p	chr5	110225865	110265287	110225865	110265287
1340	p	chr5	126049850	126117062	126049850	126117062
1340	p	chr5	145367447	145746367	145367447	145746367
1340	p	chr5	180177803	180259177	180177803	180259177
1340	m	chr5	4999289	5200125	4999289	5200125
1340	m	chr5	13674300	13744045	13674300	13744045
1340	m	chr5	19400480	19430712	19400480	19430712
1340	m	chr5	38725898	38760640	38725898	38760640
1340	m	chr5	38725898	38760640	38725898	38760640
1340	m	chr5	74143370	74289697	74143370	74289697
1340	m	chr5	82495209	82868901	82495209	82868901
1340	m	chr5	100984331	101167204	100984331	101167204
1340	m	chr5	109377134	109396512	109377134	109396512
1340	m	chr5	125046256	125086975	125046256	125086975
1340	m	chr5	133051021	133436545	133051021	133436545
1340	m	chr5	158542987	158782415	158542987	158782415
1340	m	chr5	169275795	169281388	169275795	169281388
1340	m	chr5	174177077	174369439	174177077	174369439
1341	p	chr5	4492786	4631107	4492786	4631107
1341	p	chr5	11172119	11225810	11172119	11225810
1341	p	chr5	15039922	15073367	15039922	15073367
1341	p	chr5	66806736	66862870	66806736	66862870
1341	p	chr5	81970314	82026732	81970314	82026732
1341	p	chr5	82080310	82123467	82080310	82123467
1341	p	chr5	90315198	90357784	90315198	90357784
1341	p	chr5	155605573	155669910	155605573	155669910
1341	p	chr5	163562658	163757536	163562658	163757536
1341	p	chr5	174293228	174407133	174293228	174407133
1341	p	chr5	178536983	178577198	178536983	178577198
1341	p	chr5	179514581	179539810	179514581	179539810
1341	p	chr5	180147459	180259177	180147459	180259177
1341	m	chr5	2193755	2329310	2193755	2329310
1341	m	chr5	3414181	3434167	3414181	3434167
1341	m	chr5	4264882	4316533	4264882	4316533
1341	m	chr5	4569670	5020646	4569670	5020646
1341	m	chr5	17022440	17083640	17022440	17083640
1341	m	chr5	23151025	23278048	23151025	23278048
1341	m	chr5	26390818	26401350	26390818	26401350
1341	m	chr5	36002438	36517087	36002438	36517087
1341	m	chr5	41569404	41665720	41569404	41665720
1341	m	chr5	53536371	53761376	53536371	53761376
1341	m	chr5	56973038	56979669	56973038	56979669
1341	m	chr5	58658855	58702875	58658855	58702875
1341	m	chr5	76069058	76267803	76069058	76267803
1341	m	chr5	78065665	78070989	78065665	78070989
1341	m	chr5	103071961	103120929	103071961	103120929
1341	m	chr5	117704608	117745419	117704608	117745419
1341	m	chr5	139139145	139340484	139139145	139340484
1341	m	chr5	140321288	140482361	140321288	140482361
1341	m	chr5	142419633	142439026	142419633	142439026
1341	m	chr5	148781294	148782019	148781294	148782019
1341	m	chr5	150916554	150961452	150916554	150961452
1341	m	chr5	164846089	164953808	164846089	164953808
1341	m	chr5	169560602	169667618	169560602	169667618
1341	m	chr5	169667618	169709936	169667618	169709936
1341	m	chr5	170178244	170857981	170178244	170857981
1341	m	chr5	176408712	177444039	176408712	177444039
1350	p	chr5	2867881	3003492	2867881	3003492
1350	p	chr5	86393701	86500260	86393701	86500260
1350	p	chr5	87085957	88039159	87085957	88039159
1350	p	chr5	123232121	123361398	123232121	123361398
1350	p	chr5	150819188	150868118	150819188	150868118
1350	p	chr5	156397834	156398732	156397834	156398732
1350	p	chr5	159169959	159203291	159169959	159203291
1350	p	chr5	167611516	167700692	167611516	167700692
1350	p	chr5	178784000	178894478	178784000	178894478
1350	m	chr5	19129675	19166266	19129675	19166266
1350	m	chr5	37897338	37951477	37897338	37951477
1350	m	chr5	54043161	54082725	54043161	54082725
1350	m	chr5	61398087	61739290	61398087	61739290
1350	m	chr5	66312754	66316182	66312754	66316182
1350	m	chr5	106814653	106861050	106814653	106861050
1350	m	chr5	139225270	139364786	139225270	139364786
1350	m	chr5	141999370	142023936	141999370	142023936
1350	m	chr5	158920352	159207274	158920352	159207274
1350	m	chr5	176043265	177324052	176043265	177324052
1362	p	chr5	9768924	9881770	9768924	9881770
1362	p	chr5	9768924	9881770	9768924	9881770
1362	p	chr5	17026769	17095902	17026769	17095902
1362	p	chr5	17266319	17412260	17266319	17412260
1362	p	chr5	20474901	20535943	20474901	20535943
1362	p	chr5	24380557	24514940	24380557	24514940
1362	p	chr5	31607386	31700222	31607386	31700222
1362	p	chr5	83466363	83489124	83466363	83489124
1362	p	chr5	85474795	85488020	85474795	85488020
1362	p	chr5	86463622	86621630	86463622	86621630
1362	p	chr5	123176534	123228691	123176534	123228691
1362	p	chr5	127359513	127637532	127359513	127637532
1362	p	chr5	158879720	158920166	158879720	158920166
1362	p	chr5	172672935	172717220	172672935	172717220
1362	p	chr5	176831225	177346265	176831225	177346265
1362	m	chr5	5814765	5879215	5814765	5879215
1362	m	chr5	11611859	11719361	11611859	11719361
1362	m	chr5	28114926	28153881	28114926	28153881
1362	m	chr5	36559672	36712324	36559672	36712324
1362	m	chr5	38110611	38308573	38110611	38308573
1362	m	chr5	53775195	53852539	53775195	53852539
1362	m	chr5	67769297	67774186	67769297	67774186
1362	m	chr5	71924194	71924844	71924194	71924844
1362	m	chr5	82550284	82812057	82550284	82812057
1362	m	chr5	91286218	91311069	91286218	91311069
1362	m	chr5	102881382	102891658	102881382	102891658
1362	m	chr5	110634040	110683306	110634040	110683306
1362	m	chr5	110801595	110925409	110801595	110925409
1362	m	chr5	111670605	111686653	111670605	111686653
1362	m	chr5	140499455	140555395	140499455	140555395
1362	m	chr5	146229294	146478651	146229294	146478651
1362	m	chr5	163444569	163479351	163444569	163479351
1362	m	chr5	165816650	165826984	165816650	165826984
1362	m	chr5	173543990	173568281	173543990	173568281
1362	m	chr5	176050986	176247905	176050986	176247905
1408	p	chr5	2769573	2818165	2769573	2818165
1408	p	chr5	27338180	27968137	27338180	27968137
1408	p	chr5	30145274	30244188	30145274	30244188
1408	p	chr5	128346232	128363077	128346232	128363077
1408	p	chr5	134640592	134807316	134640592	134807316
1408	p	chr5	141362768	141447380	141362768	141447380
1408	p	chr5	155935397	156159128	155935397	156159128
1408	p	chr5	165217812	165240985	165217812	165240985
1408	m	chr5	4258074	4269069	4258074	4269069
1408	m	chr5	14011443	14032397	14011443	14032397
1408	m	chr5	25753264	25917816	25753264	25917816
1408	m	chr5	26559245	26606178	26559245	26606178
1408	m	chr5	38919417	38958610	38919417	38958610
1408	m	chr5	55834941	55851649	55834941	55851649
1408	m	chr5	80498691	80540038	80498691	80540038
1408	m	chr5	88643460	88810181	88643460	88810181
1408	m	chr5	106529101	106612442	106529101	106612442
1408	m	chr5	136527330	136579635	136527330	136579635
1408	m	chr5	146410036	146418228	146410036	146418228
1408	m	chr5	164953808	164979276	164953808	164979276
1408	m	chr5	166813755	167036970	166813755	167036970
1408	m	chr5	172250115	172284975	172250115	172284975
1420	p	chr5	2749644	2790525	2749644	2790525
1420	p	chr5	4422887	4469640	4422887	4469640
1420	p	chr5	7098934	7156593	7098934	7156593
1420	p	chr5	17110763	17187109	17110763	17187109
1420	p	chr5	29938423	30069158	29938423	30069158
1420	p	chr5	34688463	34712248	34688463	34712248
1420	p	chr5	63924591	63940824	63924591	63940824
1420	p	chr5	108544843	108682628	108544843	108682628
1420	p	chr5	115141347	115178424	115141347	115178424
1420	p	chr5	123907793	124017053	123907793	124017053
1420	p	chr5	124845919	124923938	124845919	124923938
1420	p	chr5	165217608	165286647	165217608	165286647
1420	p	chr5	166209696	166322071	166209696	166322071
1420	p	chr5	176077406	176247905	176077406	176247905
1420	p	chr5	179119003	179181929	179119003	179181929
1420	m	chr5	5840298	5843928	5840298	5843928
1420	m	chr5	10089432	10166533	10089432	10166533
1420	m	chr5	23650083	23764434	23650083	23764434
1420	m	chr5	30425483	30609959	30425483	30609959
1420	m	chr5	31412244	31453972	31412244	31453972
1420	m	chr5	53636200	53761773	53636200	53761773
1420	m	chr5	55914615	55972679	55914615	55972679
1420	m	chr5	78795428	79377745	78795428	79377745
1420	m	chr5	96874901	96901670	96874901	96901670
1420	m	chr5	158683347	158703333	158683347	158703333
1420	m	chr5	168481733	168491381	168481733	168491381
1420	m	chr5	169667618	169682736	169667618	169682736
1420	m	chr5	169879445	169925098	169879445	169925098
1420	m	chr5	172201236	172221303	172201236	172221303
1420	m	chr5	172577126	172622438	172577126	172622438
1447	p	chr5	2243280	2244437	2243280	2244437
1447	p	chr5	3642890	3794566	3642890	3794566
1447	p	chr5	14140066	14168074	14140066	14168074
1447	p	chr5	68400627	70739833	68400627	70739833
1447	p	chr5	78762581	79034659	78762581	79034659
1447	p	chr5	82159283	82781899	82159283	82781899
1447	p	chr5	118164322	118458941	118164322	118458941
1447	p	chr5	146353828	146354882	146353828	146354882
1447	p	chr5	167533492	167538311	167533492	167538311
1447	p	chr5	179197521	179496041	179197521	179496041
1447	m	chr5	4492786	4531547	4492786	4531547
1447	m	chr5	6486915	6524344	6486915	6524344
1447	m	chr5	7710537	7735909	7710537	7735909
1447	m	chr5	15919373	16051273	15919373	16051273
1447	m	chr5	28549024	28651502	28549024	28651502
1447	m	chr5	31105370	31136531	31105370	31136531
1447	m	chr5	34428206	34632855	34428206	34632855
1447	m	chr5	50197281	50265608	50197281	50265608
1447	m	chr5	63154022	63279097	63154022	63279097
1447	m	chr5	78439134	78460944	78439134	78460944
1447	m	chr5	115079389	115266903	115079389	115266903
1447	m	chr5	117551344	117557289	117551344	117557289
1447	m	chr5	147826900	147993935	147826900	147993935
1447	m	chr5	164392301	164407297	164392301	164407297
1447	m	chr5	177540827	177580302	177540827	177580302
1454	p	chr5	1818377	1851312	1818377	1851312
1454	p	chr5	3012674	3046617	3012674	3046617
1454	p	chr5	5843928	5879215	5843928	5879215
1454	p	chr5	7389886	7735909	7389886	7735909
1454	p	chr5	7417367	7735909	7417367	7735909
1454	p	chr5	9968399	9984898	9968399	9984898
1454	p	chr5	75256689	75493848	75256689	75493848
1454	p	chr5	82038207	82081308	82038207	82081308
1454	p	chr5	87702061	88305813	87702061	88305813
1454	p	chr5	92651290	92680888	92651290	92680888
1454	p	chr5	106807204	106854312	106807204	106854312
1454	p	chr5	132440198	132484085	132440198	132484085
1454	p	chr5	148499380	148770478	148499380	148770478
1454	p	chr5	159040695	159169959	159040695	159169959
1454	p	chr5	166764657	166923848	166764657	166923848
1454	p	chr5	178784000	178819433	178784000	178819433
1454	m	chr5	14708923	14840064	14708923	14840064
1454	m	chr5	26265753	27234993	26265753	27234993
1454	m	chr5	34953603	34986907	34953603	34986907
1454	m	chr5	36481559	36636676	36481559	36636676
1454	m	chr5	36481559	36636676	36481559	36636676
1454	m	chr5	37924332	37960996	37924332	37960996
1454	m	chr5	64095551	64115179	64095551	64115179
1454	m	chr5	65944570	66312754	65944570	66312754
1454	m	chr5	66727370	66773558	66727370	66773558
1454	m	chr5	76909850	76931586	76909850	76931586
1454	m	chr5	82517136	82781899	82517136	82781899
1454	m	chr5	92882928	92962902	92882928	92962902
1454	m	chr5	102920123	102941784	102920123	102941784
1454	m	chr5	106876105	106889695	106876105	106889695
1454	m	chr5	107160593	107167562	107160593	107167562
1454	m	chr5	123526273	123660386	123526273	123660386
1454	m	chr5	153754689	153809148	153754689	153809148
1454	m	chr5	172059909	172090373	172059909	172090373
1454	m	chr5	172707280	172718311	172707280	172718311
1454	m	chr5	174382874	174407806	174382874	174407806
1454	m	chr5	175888783	175937509	175888783	175937509
1459	p	chr5	1481135	1691716	1481135	1691716
1459	p	chr5	3390194	3434167	3390194	3434167
1459	p	chr5	6380639	6421521	6380639	6421521
1459	p	chr5	17001041	17508566	17001041	17508566
1459	p	chr5	18038832	18167512	18038832	18167512
1459	p	chr5	75805014	75820862	75805014	75820862
1459	p	chr5	146755668	146756043	146755668	146756043
1459	p	chr5	161548008	161815015	161548008	161815015
1459	m	chr5	4819080	4938068	4819080	4938068
1459	m	chr5	10610768	10707769	10610768	10707769
1459	m	chr5	12030349	12705188	12030349	12705188
1459	m	chr5	31421753	31428833	31421753	31428833
1459	m	chr5	33981515	34031462	33981515	34031462
1459	m	chr5	57067378	57076857	57067378	57076857
1459	m	chr5	63149732	63247730	63149732	63247730
1459	m	chr5	78321502	78333914	78321502	78333914
1459	m	chr5	90522545	90546565	90522545	90546565
1459	m	chr5	106876726	106905473	106876726	106905473
1459	m	chr5	112000094	112010672	112000094	112010672
1459	m	chr5	125765866	125778531	125765866	125778531
1459	m	chr5	134545835	134616780	134545835	134616780
1459	m	chr5	141334404	141394644	141334404	141394644
1459	m	chr5	158298841	158438993	158298841	158438993
1459	m	chr5	161699154	162111057	161699154	162111057
1459	m	chr5	171427338	171585525	171427338	171585525
1459	m	chr5	172930584	172936597	172930584	172936597
1334	p	chr6	49254551	49394264	49254551	49394264
1334	p	chr6	106374406	106480708	106374406	106480708
1334	p	chr6	128982944	129021415	128982944	129021415
1334	p	chr6	145519652	145594845	145519652	145594845
1334	p	chr6	159574367	159580576	159523946	159530155
1334	p	chr6	166202188	166269980	166151767	166219559
1334	p	chr6	169540173	169585894	169464466	169510187
1334	m	chr6	8190778	8795282	8190778	8795282
1334	m	chr6	8190778	8795282	8190778	8795282
1334	m	chr6	25534837	25565767	25534837	25565767
1334	m	chr6	55822522	56287451	55822522	56287451
1334	m	chr6	69803749	69873584	69803749	69873584
1334	m	chr6	91000261	91118042	91000261	91118042
1334	m	chr6	126256989	126316966	126256989	126316966
1334	m	chr6	127229351	127438933	127229351	127438933
1334	m	chr6	139564988	139589350	139564988	139589350
1334	m	chr6	150928717	151037329	150878296	150986908
1334	m	chr6	157731494	157757837	157681073	157707416
1334	m	chr6	164689863	164834519	164639442	164784098
1334	m	chr6			167749010	167837455
1340	p	chr6	17008851	17045787	17008851	17045787
1340	p	chr6	70865275	70873099	70865275	70873099
1340	p	chr6	124024765	124207957	124024765	124207957
1340	p	chr6	168378069	168497309	168302362	168421602
1340	m	chr6	12652155	12904019	12652155	12904019
1340	m	chr6	24503912	24713003	24503912	24713003
1340	m	chr6	33921949	33939650	33921949	33939650
1340	m	chr6	34056602	34083788	34056602	34083788
1340	m	chr6	36857050	36898644	36857050	36898644
1340	m	chr6	42006542	42186930	42006542	42186930
1340	m	chr6	42234377	42327272	42234377	42327272
1340	m	chr6	88990275	89626202	88990275	89626202
1340	m	chr6	96939049	96965174	96939049	96965174
1340	m	chr6	104832382	104856399	104832382	104856399
1340	m	chr6	134416099	134602211	134416099	134602211
1340	m	chr6	134672863	134800173	134672863	134800173
1340	m	chr6	148961253	148971560	148961253	148971560
1340	m	chr6	149796370	150369260	149796370	150318839
1340	m	chr6	167331135	167600347	167280714	167549926
1341	p	chr6	1330258	1357673	1330258	1357673
1341	p	chr6	3454948	3493871	3454948	3493871
1341	p	chr6	23512807	23628841	23512807	23628841
1341	p	chr6	24953309	24992128	24953309	24992128
1341	p	chr6	36070956	36071880	36070956	36071880
1341	p	chr6	51930366	52171060	51930366	52171060
1341	p	chr6	105844954	106059096	105844954	106059096
1341	p	chr6	148927980	148929335	148927980	148929335
1341	p	chr6	159744958	159769923	159694537	159719502
1341	p	chr6	163970530	164067512	163920109	164017091
1341	m	chr6			9013627	9404897
1341	m	chr6	9452737	9636499	9452737	9636499
1341	m	chr6	10649199	10744123	10649199	10744123
1341	m	chr6	19659865	19678613	19659865	19678613
1341	m	chr6	22977086	23064606	22977086	23064606
1341	m	chr6	32911818	32933485	32911818	32933485
1341	m	chr6	37816141	40788376	37816141	40788376
1341	m	chr6	53555893	53565679	53555893	53565679
1341	m	chr6	108482274	108995286	108482274	108995286
1341	m	chr6	110405223	110792784	110405223	110792784
1341	m	chr6	123889073	123935345	123889073	123935345
1341	m	chr6	131730157	131737411	131730157	131737411
1341	m	chr6	166877584	166905263	166827163	166854842
1350	p	chr6	2938282	2942543	2938282	2942543
1350	p	chr6	5403146	5458549	5403146	5458549
1350	p	chr6	93751482	93784568	93751482	93784568
1350	p	chr6	107973208	108106634	107973208	108106634
1350	p	chr6	124334293	124340417	124334293	124340417
1350	p	chr6	162720503	162748116	162670082	162697695
1350	m	chr6	8799863	8940232	8799863	8940232
1350	m	chr6	12364120	12490217	12364120	12490217
1350	m	chr6	39096004	39137812	39096004	39137812
1350	m	chr6	43827971	44046909	43827971	44046909
1350	m	chr6	54386233	54445089	54386233	54445089
1350	m	chr6	65659504	65714101	65659504	65714101
1350	m	chr6	93751482	93776773	93751482	93776773
1350	m	chr6	106104369	106190578	106104369	106190578
1350	m	chr6	110910707	110928608	110910707	110928608
1350	m	chr6	124183296	124277388	124183296	124277388
1350	m	chr6	129221234	129954780	129221234	129954780
1362	p	chr6	2857276	2890330	2857276	2890330
1362	p	chr6	6824519	6844062	6824519	6844062
1362	p	chr6	7744691	7764894	7744691	7764894
1362	p	chr6	11424097	11491443	11424097	11491443
1362	p	chr6	23486144	23503144	23486144	23503144
1362	p	chr6	49915381	49995981	49915381	49995981
1362	p	chr6	73228315	73230235	73228315	73230235
1362	p	chr6	92061024	92078351	92061024	92078351
1362	p	chr6	125755668	125788068	125755668	125788068
1362	p	chr6	156569873	156585010	156519452	156534589
1362	p	chr6	163731931	163872920	163681510	163822499
1362	m	chr6	16492644	16507659	16492644	16507659
1362	m	chr6	17131087	17397524	17131087	17397524
1362	m	chr6	17650144	17726484	17650144	17726484
1362	m	chr6	20317771	20512998	20317771	20512998
1362	m	chr6	20512998	20625313	20512998	20625313
1362	m	chr6	23765147	23791422	23765147	23791422
1362	m	chr6	35826629	35850286	35826629	35850286
1362	m	chr6	40604084	40622163	40604084	40622163
1362	m	chr6	113247360	113482270	113247360	113482270
1362	m	chr6	148961253	148971310	148961253	148971310
1408	p	chr6	1527558	1585210	1527558	1585210
1408	p	chr6	3312868	3454948	3312868	3454948
1408	p	chr6	4600678	4610134	4600678	4610134
1408	p	chr6	6220931	6255535	6220931	6255535
1408	p	chr6	19659865	19754668	19659865	19754668
1408	p	chr6	36947289	37023997	36947289	37023997
1408	p	chr6	77468785	77533711	77468785	77533711
1408	p	chr6	97448436	98279052	97448436	98279052
1408	p	chr6	134292386	134455230	134292386	134455230
1408	p	chr6	158867185	158978760	158816764	158928339
1408	p	chr6	167498443	167656751	167448022	167606330
1408	m	chr6	12403521	12490217	12403521	12490217
1408	m	chr6	16532122	16549222	16532122	16549222
1408	m	chr6	23763208	23811273	23763208	23811273
1408	m	chr6	37169136	37360188	37169136	37360188
1408	m	chr6	42134168	42192494	42134168	42192494
1408	m	chr6	44737864	45596736	44737864	45596736
1408	m	chr6	71381444	71424287	71381444	71424287
1408	m	chr6	76871090	77321002	76871090	77321002
1408	m	chr6	91780559	92249709	91780559	92249709
1408	m	chr6	125755668	125918519	125755668	125918519
1408	m	chr6	125755668	125918519	125755668	125918519
1408	m	chr6	134415611	134459215	134415611	134459215
1408	m	chr6	152272355	152371327	152221934	152320906
1408	m	chr6	156107738	156121757	156057317	156071336
1408	m	chr6	156934575	157014348	156884154	156963927
1408	m	chr6	162234442	162241392	162184021	162190971
1408	m	chr6	164689535	164783984	164639114	164733563
1408	m	chr6	164689535	164783984	164639114	164733563
1420	p	chr6	1523769	1535395	1523769	1535395
1420	p	chr6	8799863	8896082	8799863	8896082
1420	p	chr6			8960412	9375787
1420	p	chr6	14384670	14420060	14384670	14420060
1420	p	chr6	25787023	27223048	25787023	27223048
1420	p	chr6	25787023	27223048	25787023	27223048
1420	p	chr6	25787023	27223048	25787023	27223048
1420	p	chr6	30024232	30201116	30024232	30201116
1420	p	chr6	30024232	30201116	30024232	30201116
1420	p	chr6	30024232	30201116	30024232	30201116
1420	p	chr6	30687294	30908556	30687294	30908556
1420	p	chr6	53438315	53468078	53438315	53468078
1420	p	chr6	65221047	65236981	65221047	65236981
1420	p	chr6	123288190	123377890	123288190	123377890
1420	p	chr6	150729591	150768616	150679170	150718195
1420	p	chr6	156680842	156712419	156630421	156661998
1420	p	chr6	170281212	170365648	170205505	170289941
1420	m	chr6	5593086	5609197	5593086	5609197
1420	m	chr6	6538048	6561589	6538048	6561589
1420	m	chr6	22249724	22301330	22249724	22301330
1420	m	chr6	25174372	25195611	25174372	25195611
1420	m	chr6	37161822	37206357	37161822	37206357
1420	m	chr6	40871444	40911104	40871444	40911104
1420	m	chr6	42103275	42267110	42103275	42267110
1420	m	chr6	45963492	45993620	45963492	45993620
1420	m	chr6	68583437	68666005	68583437	68666005
1420	m	chr6	72787601	72910499	72787601	72910499
1420	m	chr6	85164475	85197480	85164475	85197480
1420	m	chr6	89229292	89374315	89229292	89374315
1420	m	chr6	94972900	94979558	94972900	94979558
1420	m	chr6	99037999	99056271	99037999	99056271
1420	m	chr6	129221234	129241476	129221234	129241476
1420	m	chr6	133064729	133351410	133064729	133351410
1420	m	chr6	149559413	149594280	149559413	149594280
1420	m	chr6	149632132	149820878	149632132	149820878
1420	m	chr6	162779295	162866163	162728874	162815742
1420	m	chr6	166167650	166181430	166117229	166131009
1420	m	chr6	167879612	167913162	167803905	167837455
1447	p	chr6	3782197	3832021	3782197	3832021
1447	p	chr6	5102470	5251398	5102470	5251398
1447	p	chr6	5753445	5841219	5753445	5841219
1447	p	chr6	6291965	6302484	6291965	6302484
1447	p	chr6	12728464	12826487	12728464	12826487
1447	p	chr6	84277489	84284494	84277489	84284494
1447	p	chr6	138526622	138865241	138526622	138865241
1447	p	chr6	145690019	146717270	145690019	146717270
1447	p	chr6	152988869	153305621	152938448	153255200
1447	m	chr6	11818391	11943670	11818391	11943670
1447	m	chr6	12492958	13478467	12492958	13478467
1447	m	chr6	21565929	21629521	21565929	21629521
1447	m	chr6	31964049	31991936	31964049	31991936
1447	m	chr6	32978035	33076317	32978035	33076317
1447	m	chr6	44536484	44706533	44536484	44706533
1447	m	chr6	52909646	52930406	52909646	52930406
1447	m	chr6	55889564	55899526	55889564	55899526
1447	m	chr6	64116524	64908762	64116524	64908762
1447	m	chr6	72113631	72191141	72113631	72191141
1447	m	chr6			95465447	95948215
1447	m	chr6	105917692	106059096	105917692	106059096
1447	m	chr6	107487486	107531071	107487486	107531071
1447	m	chr6	121031498	121805705	121031498	121805705
1447	m	chr6	124492154	125019354	124492154	125019354
1447	m	chr6	138819479	138864322	138819479	138864322
1447	m	chr6	144488211	144509758	144488211	144509758
1447	m	chr6	149242412	149293971	149242412	149293971
1447	m	chr6	154895797	154913299	154845376	154862878
1447	m	chr6	167081432	167151312	167031011	167100891
1447	m	chr6	168519402	168524507	168443695	168448800
1454	p	chr6	1173644	1253575	1173644	1253575
1454	p	chr6	2759524	3196748	2759524	3196748
1454	p	chr6	7606630	7659190	7606630	7659190
1454	p	chr6	92253190	92292147	92253190	92292147
1454	p	chr6	93863599	94094148	93863599	94094148
1454	p	chr6	97226119	97280526	97226119	97280526
1454	p	chr6	106560460	106620073	106560460	106620073
1454	p	chr6	144791052	144834465	144791052	144834465
1454	p	chr6	154071615	154125676	154021194	154075255
1454	p	chr6	161682446	161763730	161632025	161713309
1454	m	chr6	3675403	3802886	3675403	3802886
1454	m	chr6	7481181	7630325	7481181	7630325
1454	m	chr6	12624571	13060026	12624571	13060026
1454	m	chr6	25517764	25565767	25517764	25565767
1454	m	chr6	26364505	26449009	26364505	26449009
1454	m	chr6	28555894	29885890	28555894	29885890
1454	m	chr6	37715992	37717283	37715992	37717283
1454	m	chr6	38758819	39229806	38758819	39229806
1454	m	chr6	53485051	53612236	53485051	53612236
1454	m	chr6	54068762	54078277	54068762	54078277
1454	m	chr6	56592717	56930577	56592717	56930577
1454	m	chr6	73809830	73839004	73809830	73839004
1454	m	chr6	88720683	88879335	88720683	88879335
1454	m	chr6	91457955	91602275	91457955	91602275
1454	m	chr6	108418960	108519407	108418960	108519407
1454	m	chr6	124191568	124207957	124191568	124207957
1454	m	chr6	132929800	133040041	132929800	133040041
1454	m	chr6	134543920	134656194	134543920	134656194
1454	m	chr6	136150696	136999357	136150696	136999357
1454	m	chr6	139049430	139184093	139049430	139184093
1454	m	chr6	143382551	143581499	143382551	143581499
1454	m	chr6	151669384	151684170	151618963	151633749
1454	m	chr6	151965077	152011491	151914656	151961070
1454	m	chr6	155417544	155462497	155367123	155412076
1454	m	chr6	167127086	167139240	167076665	167088819
1459	p	chr6	3800205	3832021	3800205	3832021
1459	p	chr6	3800205	3832021	3800205	3832021
1459	p	chr6	90007632	90051696	90007632	90051696
1459	p	chr6	107018740	107043391	107018740	107043391
1459	p	chr6	129642655	129810381	129642655	129810381
1459	p	chr6	153028764	153211105	152978343	153160684
1459	m	chr6	25084718	25264040	25084718	25264040
1459	m	chr6	35530732	35615157	35530732	35615157
1459	m	chr6	48070726	48085440	48070726	48085440
1459	m	chr6	52847496	52968334	52847496	52968334
1459	m	chr6	106158119	106191015	106158119	106191015
1459	m	chr6	125068922	125139126	125068922	125139126
1459	m	chr6	126316966	126342660	126316966	126342660
1459	m	chr6	139618429	139639208	139618429	139639208
1459	m	chr6	150703588	150792209	150653167	150741788
1459	m	chr6	161826196	161889625	161775775	161839204
1334	p	chr7	3065392	3081163	3258677	3274448
1334	p	chr7	20251688	20294856	20444973	20488141
1334	p	chr7	32220170	32233473	32413455	32426758
1334	p	chr7	109226834	109314937	109420119	109508222
1334	p	chr7	117062007	117139426	117255292	117332711
1334	p	chr7	120893251	121050776	121086536	121244061
1334	m	chr7	28325617	28400171	28518902	28593456
1334	m	chr7	52930397	52933626	53123682	53126911
1334	m	chr7	76094132	76150258	76287417	76343543
1334	m	chr7	77960066	77977551	78153351	78170836
1334	m	chr7	128289597	128332433	128482882	128525718
1334	m	chr7	144393624	144434185	144586909	144627470
1334	m	chr7	154450130	154537285	154643415	154730570
1340	p	chr7	9668794	9677953	9862079	9871238
1340	p	chr7	27690334	27702270	27883619	27895555
1340	p	chr7	28195374	28208232	28388659	28401517
1340	p	chr7	39931767	40044464	40125052	40237749
1340	p	chr7	45452261	45726813	45645546	45920098
1340	p	chr7	81654422	81685404	81847707	81878689
1340	p	chr7	141983139	142398377	142176424	142591662
1340	p	chr7	143624003	143645391	143817288	143838676
1340	p	chr7	144329734	144505772	144523019	144699057
1340	m	chr7	9405447	9418860	9598732	9612145
1340	m	chr7	19891592	19950573	20084877	20143858
1340	m	chr7	40686521	40722919	40879806	40916204
1340	m	chr7	69815509	70003136	70008794	70196421
1340	m	chr7	81842120	81875930	82035405	82069215
1340	m	chr7	90105991	90192471	90299276	90385756
1340	m	chr7	100736694	100743057	100929979	100936342
1340	m	chr7	101295356	101330762	101488641	101524047
1340	m	chr7	128451123	128460340	128644408	128653625
1340	m	chr7	147966518	148053291	148159803	148246576
1340	m	chr7	151787035	152011583	151980320	152204868
1350	p	chr7	9655637	9664816	9848922	9858101
1350	p	chr7	27811981	27911433	28005266	28104718
1350	p	chr7	42065445	42095428	42258730	42288713
1350	p	chr7	78446242	78635955	78639527	78829240
1350	p	chr7	120182516	120255802	120375801	120449087
1350	p	chr7	120933189	121391216	121126474	121584501
1350	p	chr7	148799657	148858858	148992942	149052143
1350	p	chr7	155843402	155873834	156036687	156067119
1350	m	chr7	8717853	8719412	8911138	8912697
1350	m	chr7	11055627	11058579	11248912	11251864
1350	m	chr7	13919560	13959116	14112845	14152401
1350	m	chr7	20144998	20294856	20338283	20488141
1350	m	chr7	44722193	44821031	44915478	45014316
1350	m	chr7	47585090	47602557	47778375	47795842
1350	m	chr7			56703436	57213639
1350	m	chr7	70412299	71128753	70605584	71322038
1350	m	chr7	124397654	124594635	124590939	124787920
1350	m	chr7	129525353	129536868	129718638	129730153
1350	m	chr7	139376242	139467609	139569527	139660894
1350	m	chr7	147750168	147840960	147943453	148034245
1362	p	chr7	8787013	8793066	8980298	8986351
1362	p	chr7	23176176	23223438	23369461	23416723
1362	p	chr7	25227490	25233368	25420775	25426653
1362	p	chr7	30012318	30017527	30205603	30210812
1362	p	chr7	73343237	73513102	73536522	73706387
1362	p	chr7	86690235	86798236	86883520	86991521
1362	p	chr7	87916154	87919912	88109439	88113197
1362	p	chr7	92709843	92741882	92903128	92935167
1362	p	chr7	145821094	145923749	146014379	146117034
1362	p	chr7	148528888	148539819	148722173	148733104
1362	p	chr7	151618335	151769110	151811620	151962395
1362	p	chr7	152972963	152994755	153166248	153188040
1362	p	chr7	155838075	155903538	156031360	156096823
1362	m	chr7	2446213	2711542	2639498	2904827
1362	m	chr7	14020306	14073518	14213591	14266803
1362	m	chr7	15207873	15270649	15401158	15463934
1362	m	chr7	41612551	41668381	41805836	41861666
1362	m	chr7	42065445	42307705	42258730	42500990
1362	m	chr7	42940671	43092341	43133956	43285626
1362	m	chr7	43092341	43110147	43285626	43303432
1362	m	chr7	52841699	52902472	53034984	53095757
1362	m	chr7	63741790	64687746	63935075	64881031
1362	m	chr7	111020727	111222976	111214012	111416261
1362	m	chr7	120627072	120740616	120820357	120933901
1362	m	chr7	125774998	126129371	125968283	126322656
1362	m	chr7	134912479	134942307	135105764	135135592
1362	m	chr7	136172509	136450439	136365794	136643724
1362	m	chr7	137824613	137853558	138017898	138046843
1408	p	chr7	13560610	13609243	13753895	13802528
1408	p	chr7	17307916	17485771	17501201	17679056
1408	p	chr7	113112385	113243576	113305670	113436861
1408	p	chr7	115059671	115178519	115252956	115371804
1408	p	chr7	124377800	124397654	124571085	124590939
1408	p	chr7	143302318	143512577	143495603	143705862
1408	p	chr7	153082747	153324263	153276032	153517548
1408	p	chr7	153585221	153655603	153778506	153848888
1408	m	chr7	2808450	2843356	3001735	3036641
1408	m	chr7	10990624	11304919	11183909	11498204
1408	m	chr7	22571320	22585832	22764605	22779117
1408	m	chr7	23367290	23490784	23560575	23684069
1408	m	chr7	41389228	41504171	41582513	41697456
1408	m	chr7	70380344	70566844	70573629	70760129
1408	m	chr7	96742607	96884071	96935892	97077356
1408	m	chr7	112563371	112599564	112756656	112792849
1408	m	chr7	130818183	130846910	131011468	131040195
1408	m	chr7	133665871	133768955	133859156	133962240
1408	m	chr7	133665871	133768955	133859156	133962240
1408	m	chr7	137403462	137462926	137596747	137656211
1408	m	chr7	152465935	152495161	152659220	152688446
1420	p	chr7			262842	828052
1420	p	chr7	2363624	2446213	2556909	2639498
1420	p	chr7	2869452	2880320	3062737	3073605
1420	p	chr7	8725691	8830887	8918976	9024172
1420	p	chr7	10708803	10760184	10902088	10953469
1420	p	chr7	27813037	27915426	28006322	28108711
1420	p	chr7	41396694	41592717	41589979	41786002
1420	p	chr7	77711922	77763760	77905207	77957045
1420	p	chr7	84979969	85227570	85173254	85420855
1420	p	chr7	103137854	103189314	103331139	103382599
1420	p	chr7	151811811	152042863	152005096	152236148
1420	p	chr7	155172420	155176229	155365705	155369514
1420	p	chr7	156952330	156957491	157145615	157150776
1420	m	chr7	15312041	15371396	15505326	15564681
1420	m	chr7	17587442	17943424	17780727	18136709
1420	m	chr7	18775936	19779655	18969221	19972940
1420	m	chr7	27892953	28002997	28086238	28196282
1420	m	chr7	28910742	28931268	29104027	29124553
1420	m	chr7	35279973	35309200	35473258	35502485
1420	m	chr7	37164506	37224953	37357791	37418238
1420	m	chr7	52547031	52568282	52740316	52761567
1420	m	chr7	66483315	66543073	66676600	66736358
1420	m	chr7	69580098	70075671	69773383	70268956
1420	m	chr7	83210677	83232566	83403962	83425851
1420	m	chr7	93049464	93229944	93242749	93423229
1420	m	chr7	105204985	105210286	105398270	105403571
1420	m	chr7	107197382	107279846	107390667	107473131
1420	m	chr7	128741436	128848948	128934721	129042233
1420	m	chr7	133184752	133497889	133378037	133691174
1420	m	chr7	143591527	143645328	143784812	143838613
1420	m	chr7	147243233	147297859	147436518	147491144
1420	m	chr7	147750168	148157231	147943453	148350516
1420	m	chr7	149189889	149515506	149383174	149708791
1447	p	chr7	16748293	16780766	16941578	16974051
1447	p	chr7	25340897	25490916	25534182	25684201
1447	p	chr7	40777565	40879072	40970850	41072357
1447	p	chr7	80324345	80440732	80517630	80634017
1447	p	chr7	114728043	115059671	114921328	115252956
1447	p	chr7	115597941	115638517	115791226	115831802
1447	p	chr7	140126618	140135161	140319903	140328446
1447	p	chr7	141377549	141405048	141570834	141598333
1447	m	chr7	4700191	5102457	4893476	5295742
1447	m	chr7	8406998	8595074	8600283	8788359
1447	m	chr7	16522277	16551623	16715562	16744908
1447	m	chr7	21866619	22031491	22059904	22224776
1447	m	chr7	36320237	36325896	36513522	36519181
1447	m	chr7	36320237	36325896	36513522	36519181
1447	m	chr7	37765042	37797644	37958327	37990929
1447	m	chr7	41086232	41249600	41279517	41442885
1447	m	chr7	51597185	51788002	51790470	51981287
1447	m	chr7	77695246	77712706	77888531	77905991
1447	m	chr7	81846904	81973030	82040189	82166315
1447	m	chr7	107185865	107316100	107379150	107509385
1447	m	chr7	123033033	123174293	123226318	123367578
1447	m	chr7	131100687	131319785	131293972	131513070
1447	m	chr7	147208831	147253311	147402116	147446596
1447	m	chr7	152196299	152314502	152389584	152507787
1447	m	chr7	155911972	155936341	156105257	156129626
1454	p	chr7	989254	1120914	1182539	1314199
1454	p	chr7	7090845	7121873	7284130	7315158
1454	p	chr7	15650788	16272493	15844073	16465778
1454	p	chr7	21897314	22010718	22090599	22204003
1454	p	chr7	35982844	36263838	36176129	36457123
1454	p	chr7	79910102	80198601	80103387	80391886
1454	p	chr7	79917219	80198601	80110504	80391886
1454	p	chr7	83975957	84190184	84169242	84383469
1454	p	chr7	92787080	92805322	92980365	92998607
1454	p	chr7	95371049	95392974	95564334	95586259
1454	p	chr7	96175643	96363791	96368928	96557076
1454	p	chr7	106185727	106901157	106379012	107094442
1454	p	chr7	116274630	116456211	116467915	116649496
1454	p	chr7	143923029	143951014	144116314	144144299
1454	p	chr7	147695809	147768688	147889094	147961973
1454	p	chr7	156683430	156700187	156876715	156893472
1454	p	chr7	157191780	157267873	157385065	157461158
1454	m	chr7	8941742	9089528	9135027	9282813
1454	m	chr7	13906545	13961171	14099830	14154456
1454	m	chr7	18837260	18927083	19030545	19120368
1454	m	chr7	19767994	20133635	19961279	20326920
1454	m	chr7	24201457	24218486	24394742	24411771
1454	m	chr7	26889988	26916997	27083273	27110282
1454	m	chr7	35889331	35970161	36082616	36163446
1454	m	chr7	37933095	37949613	38126380	38142898
1454	m	chr7	47484227	47532203	47677512	47725488
1454	m	chr7	66810705	66967170	67003990	67160455
1454	m	chr7	76367046	76471089	76560331	76664374
1454	m	chr7	79724828	79784868	79918113	79978153
1454	m	chr7	107227468	107279846	107420753	107473131
1454	m	chr7	110095903	110144142	110289188	110337427
1454	m	chr7	110976449	111103125	111169734	111296410
1454	m	chr7	123458098	123766541	123651383	123959826
[truncated: 2,779 more rows]
