# Supplementary material for: Genetic Crossovers Are Predicted Accurately by the Computed Human Recombination Map
Source: PLoS Genet. 2010 Jan 29;6(1):e1000831. doi: 10.1371/journal.pgen.1000831 (PMC2813264; doi:10.1371/journal.pgen.1000831)
Supplement: Table S2 — Summary of the crossover detection simulation. (0.02 MB XLS) [file pgen.1000831.s019.xls]

## Sheet: Table2
		All crossovers	Correctly mapped crossovers	Non-mapped crossovers	Tight double crossovers	Terminal crossovers
	Number	454965	431707	23258	17136	6122
	Percent	1	0.949	0.051	0.038	0.013
