# Supplementary material for: Genetic Crossovers Are Predicted Accurately by the Computed Human Recombination Map
Source: PLoS Genet. 2010 Jan 29;6(1):e1000831. doi: 10.1371/journal.pgen.1000831 (PMC2813264; doi:10.1371/journal.pgen.1000831)
Supplement: Table S4 — Summary of CEU bins. (0.02 MB XLS) [file pgen.1000831.s021.xls]

## Sheet: Table4
	bin	Number of Hotspots in bin	Max Strength (cM)	Min Strength (cM)	Cumulative number
	0	261	2.72757	0.390335	261
	1	461	0.390273	0.278735	722
	2	582	0.278715	0.240123	1304
	3	637	0.240118	0.227502	1941
	4	667	0.227497	0.217949	2608
	5	699	0.217947	0.206575	3307
	6	744	0.206562	0.192537	4051
	7	804	0.192534	0.177187	4855
	8	875	0.177184	0.162183	5730
	9	965	0.162182	0.145468	6695
	10	1083	0.145436	0.128823	7778
	11	1240	0.128815	0.110218	9018
	12	1475	0.110203	0.0919018	10493
	13	1796	0.0918985	0.0743286	12289
	14	2239	0.0743283	0.0590824	14528
	15	2866	0.059081	0.0454133	17394
	16	3802	0.0454015	0.033679	21196
	17	5214	0.0336771	0.024	26410
	18	7625	0.0239995	0.0158619	34035
	19	11837	0.0158608	0.01	45872
