# Supplementary material for: Genetic Crossovers Are Predicted Accurately by the Computed Human Recombination Map
Source: PLoS Genet. 2010 Jan 29;6(1):e1000831. doi: 10.1371/journal.pgen.1000831 (PMC2813264; doi:10.1371/journal.pgen.1000831)
Supplement: Table S5 — Summary of Adjustment calculations. (0.02 MB XLS) [file pgen.1000831.s022.xls]

## Sheet: Table5
Crossovers:		CEPH						Hutterite
Hotspots:		gs4n-CEU			LDHot			gs4n-CEU			LDHot
Fraction of not predicted crossovers:		observed	random	adjusted	observed	random	adjusted	observed	random	adjusted	observed	random	adjusted
Subset of crossovers	<20Kb	0.261446	0.707464	0.330934	0.324096	0.77914	0.388988	0.272755	0.703413	0.347238	0.327491	0.777381	0.393951
	<30Kb	0.225675	0.652428	0.309752	0.282093	0.725554	0.36358	0.219819	0.646793	0.304344	0.277709	0.721276	0.360053
	<50Kb	0.174419	0.576968	0.270711	0.226216	0.641536	0.329746	0.165442	0.564842	0.262291	0.217135	0.631747	0.321413
	10-30Kb	0.173171	0.594272	0.260948	0.214634	0.669532	0.299782	0.156109	0.588	0.237748	0.21435	0.664818	0.301507
	All	0.0891566	0.343572	0.232381	0.114786	0.367978	0.291706	0.0705126	0.27728	0.227726	0.0894376	0.296118	0.282444
